# Supplementary material for: Protective effect and mechanism of Qingfei Paidu decoction on myocardial damage mediated by influenza viruses
Source: Front Pharmacol. 2024 Feb 27;15:1309682. doi: 10.3389/fphar.2024.1309682 (PMC10927722; doi:10.3389/fphar.2024.1309682)
Supplement: Supplementary file 1 [file Table2.XLSX]

## Sheet: Sheet1
Table S2 Possible targets of QFPDD’s in cardiomyocytes
targetsymbol	compound	Compound Number	cardiomyocytes_HPA_normal_tissue.level	cardiomyocytes_rna_single_cell_type_tissue.MeanPTPM
AAK1	Alisol A; Alisol O; Amygdalin; Baicalin; Ephedrine; Hesperidin; Irisflorentin; Methylephedrine; Naringin; Neohesperidin; Nobiletin; Oroxylin A; Oroxylin A 7-O-glucuronide; Pseudoephedrine; Quinic acid; Salicylic acid; Stachydrine; Tangeretin; Tilianin; Wogonin; Wogonoside	21	-	34
ABCB1	Alisol A; Baicalin; Hesperidin; Irisflorentin; Naringin; Nobiletin; Oroxylin A; Oroxylin A 7-O-glucuronide; Salicylic acid; Tangeretin; Tilianin; Wogonin; Wogonoside	13	-	2
ABCC1	Baicalin; Hesperidin; Irisflorentin; Oroxylin A; Oroxylin A 7-O-glucuronide; Tangeretin; Wogonin; Wogonoside	8	-	2.82
ABCC10	Hesperidin; Irisflorentin	2	Medium	1.37
ABCC3	Hesperidin; Irisflorentin	2	Low	1.47
ABCC6	Hesperidin; Irisflorentin	2	-	1.28
ABCG2	Alisol A; Baicalin; Hesperidin; Irisflorentin; Naringin; Neohesperidin; Nobiletin; Oroxylin A; Oroxylin A 7-O-glucuronide; Salicylic acid; Tangeretin; Tilianin; Wogonin; Wogonoside	14	Low	-
ABL2	Alisol A; Alisol O; Amygdalin; Baicalin; Ephedrine; Hesperidin; Irisflorentin; Methylephedrine; Naringin; Neohesperidin; Nobiletin; Oroxylin A; Oroxylin A 7-O-glucuronide; Pseudoephedrine; Quinic acid; Salicylic acid; Tangeretin; Tilianin; Wogonin; Wogonoside	20	Medium	4.32
ABO	Amygdalin; Tilianin	2	-	2.13
ACE2	Alisol A; Alisol O; Amygdalin; Baicalin; Ephedrine; Hesperidin; Irisflorentin; Methylephedrine; Naringin; Neohesperidin; Nobiletin; Oroxylin A; Oroxylin A 7-O-glucuronide; Pseudoephedrine; Quinic acid; Salicylic acid; Tangeretin; Tilianin; Wogonin; Wogonoside	20	-	4.6
ACHE	Ephedrine; Irisflorentin; Methylephedrine; Oroxylin A; Pseudoephedrine; Quinic acid; Stachydrine; Tangeretin	8	-	5.9
ACTB	Baicalin; Oroxylin A; Oroxylin A 7-O-glucuronide; Wogonin; Wogonoside	5	Low	65.82
ADAM17	Alisol A; Alisol O; Amygdalin; Baicalin; Ephedrine; Hesperidin; Irisflorentin; Methylephedrine; Naringin; Neohesperidin; Nobiletin; Oroxylin A; Oroxylin A 7-O-glucuronide; Pseudoephedrine; Quinic acid; Salicylic acid; Tangeretin; Tilianin; Wogonin; Wogonoside	20	Medium	2.45
ADRA1A	Ephedrine; Methylephedrine; Pseudoephedrine	3	Low	1.3
ADRA1B	Ephedrine; Methylephedrine; Oroxylin A; Pseudoephedrine; Tangeretin	5	-	1.3
ADRA2A	Ephedrine; Methylephedrine; Pseudoephedrine	3	-	1.8
ADRA2B	Ephedrine; Methylephedrine; Pseudoephedrine	3	-	2.45
ADRB1	Ephedrine; Methylephedrine; Pseudoephedrine	3	Medium	40.74
ADRB2	Ephedrine; Methylephedrine; Naringin; Oroxylin A; Pseudoephedrine; Tangeretin; Wogonin	7	-	10.16
AHR	Baicalin; Hesperidin; Naringin; Neohesperidin; Oroxylin A; Oroxylin A 7-O-glucuronide; Salicylic acid; Tilianin; Wogonin; Wogonoside	10	Medium	6
AHSA1	Wogonin	1	Low	37.64
AKR1B1	Nobiletin	1	-	93.26
AKR1C1	Nobiletin; Salicylic acid	2	Low	2.3
AKR1C2	Nobiletin; Salicylic acid	2	-	2.26
AKR1C3	Hesperidin; Naringin; Neohesperidin; Nobiletin; Oroxylin A 7-O-glucuronide; Salicylic acid; Tilianin; Wogonoside	8	-	1.85
AKT1	Alisol A; Alisol O; Amygdalin; Baicalin; Ephedrine; Hesperidin; Irisflorentin; Methylephedrine; Naringin; Neohesperidin; Nobiletin; Oroxylin A; Oroxylin A 7-O-glucuronide; Pseudoephedrine; Quinic acid; Salicylic acid; Tangeretin; Tilianin; Wogonin; Wogonoside	20	Medium	6.36
AKT2	Alisol A; Alisol O; Amygdalin; Baicalin; Ephedrine; Hesperidin; Irisflorentin; Methylephedrine; Naringin; Neohesperidin; Nobiletin; Oroxylin A; Oroxylin A 7-O-glucuronide; Pseudoephedrine; Quinic acid; Salicylic acid; Tangeretin; Tilianin; Wogonin; Wogonoside	20	-	14.5
AKT3	Alisol A; Alisol O; Amygdalin; Baicalin; Ephedrine; Hesperidin; Irisflorentin; Methylephedrine; Naringin; Neohesperidin; Nobiletin; Oroxylin A; Oroxylin A 7-O-glucuronide; Pseudoephedrine; Quinic acid; Salicylic acid; Tangeretin; Tilianin; Wogonin; Wogonoside	20	Low	3.13
ALDH2	Hesperidin; Naringin; Neohesperidin; Tilianin	4	-	154.28
ALOX15	Ephedrine; Oroxylin A; Pseudoephedrine; Quinic acid; Salicylic acid	5	-	1.9
ALOX5	Alisol A; Baicalin; Salicylic acid; Tangeretin	4	-	1.5
ALPL	Quinic acid; Salicylic acid	2	-	1.35
ANO6	Alisol A; Alisol O; Amygdalin; Baicalin; Ephedrine; Hesperidin; Irisflorentin; Methylephedrine; Naringin; Neohesperidin; Nobiletin; Oroxylin A; Oroxylin A 7-O-glucuronide; Pseudoephedrine; Quinic acid; Salicylic acid; Stachydrine; Tangeretin; Tilianin; Wogonin; Wogonoside	21	-	10.22
ANPEP	Ephedrine; Methylephedrine; Pseudoephedrine; Stachydrine	4	-	1.3
APOBEC3A	Ephedrine; Methylephedrine; Pseudoephedrine; Quinic acid; Salicylic acid; Stachydrine	6	High	-
APOBEC3G	Ephedrine; Pseudoephedrine; Quinic acid; Salicylic acid; Stachydrine	5	Low	3.7
AR	Alisol A; Amygdalin; Irisflorentin; Naringin; Neohesperidin; Nobiletin; Oroxylin A; Tangeretin; Wogonin; Wogonoside	10	-	15.68
ARF1	Wogonin	1	Low	58.6
ARF4	Wogonin	1	-	21.3
ATF1	Ephedrine; Pseudoephedrine	2	Low	7
ATF2	Ephedrine; Pseudoephedrine	2	Low	9.32
ATF3	Ephedrine; Pseudoephedrine	2	-	272.34
ATF4	Ephedrine; Pseudoephedrine	2	Low	72.76
ATF5	Ephedrine; Pseudoephedrine	2	Medium	3.34
ATF6	Ephedrine; Pseudoephedrine; Salicylic acid	3	-	10.2
ATF7	Ephedrine; Pseudoephedrine	2	-	6.78
AXL	Alisol A; Alisol O; Amygdalin; Baicalin; Ephedrine; Hesperidin; Irisflorentin; Methylephedrine; Naringin; Neohesperidin; Nobiletin; Oroxylin A; Oroxylin A 7-O-glucuronide; Pseudoephedrine; Quinic acid; Salicylic acid; Tangeretin; Tilianin; Wogonin; Wogonoside	20	Low	6.5
AZU1	Salicylic acid; Tangeretin; Wogonin	3	-	1.8
BAX	Baicalin; Hesperidin; Nobiletin; Tilianin; Wogonin	5	Medium	3.96
BBC3	Wogonin	1	Medium	5.57
BCHE	Alisol A; Ephedrine; Naringin; Pseudoephedrine	4	-	5.55
BCL2	Baicalin; Hesperidin; Nobiletin; Oroxylin A; Tilianin; Wogonin	6	-	7.58
BCL2A1	Baicalin; Irisflorentin; Nobiletin; Oroxylin A; Oroxylin A 7-O-glucuronide; Tangeretin; Wogonin; Wogonoside	8	-	5.85
BDNF	Baicalin; Oroxylin A	2	-	3.55
BMP2	Naringin; Nobiletin	2	-	2.58
BSG	Alisol A; Alisol O; Amygdalin; Baicalin; Hesperidin; Irisflorentin; Naringin; Neohesperidin; Nobiletin; Oroxylin A; Oroxylin A 7-O-glucuronide; Quinic acid; Salicylic acid; Tangeretin; Tilianin; Wogonin; Wogonoside	17	Medium	33.78
C1RL	Salicylic acid; Tangeretin; Wogonin	3	Low	3
C1S	Salicylic acid; Tangeretin; Wogonin	3	-	9.68
C3	Alisol A; Alisol O; Amygdalin; Baicalin; Ephedrine; Hesperidin; Irisflorentin; Methylephedrine; Naringin; Neohesperidin; Nobiletin; Oroxylin A; Oroxylin A 7-O-glucuronide; Pseudoephedrine; Quinic acid; Salicylic acid; Tangeretin; Tilianin; Wogonin; Wogonoside	20	-	6.9
CA12	Baicalin; Oroxylin A 7-O-glucuronide; Quinic acid; Salicylic acid; Wogonoside	5	-	3.3
CA13	Quinic acid; Salicylic acid	2	Low	3.83
CA14	Baicalin; Oroxylin A 7-O-glucuronide; Quinic acid; Salicylic acid; Stachydrine; Wogonoside	6	-	33.08
CA2	Amygdalin; Baicalin; Irisflorentin; Naringin; Neohesperidin; Nobiletin; Oroxylin A; Oroxylin A 7-O-glucuronide; Quinic acid; Salicylic acid; Tangeretin; Wogonin; Wogonoside	13	-	8.16
CA4	Baicalin; Oroxylin A 7-O-glucuronide; Quinic acid; Salicylic acid; Stachydrine; Wogonoside	6	-	3.48
CA5A	Baicalin; Oroxylin A 7-O-glucuronide; Quinic acid; Salicylic acid; Stachydrine; Wogonoside	6	-	1.25
CA5B	Baicalin; Oroxylin A 7-O-glucuronide; Quinic acid; Salicylic acid; Stachydrine; Wogonoside	6	-	2.25
CACNA1B	Ephedrine; Methylephedrine; Pseudoephedrine	3	Low	1.7
CALM3	Nobiletin; Tangeretin; Wogonin	3	-	73.16
CANX	Alisol A; Alisol O; Amygdalin; Baicalin; Ephedrine; Hesperidin; Irisflorentin; Methylephedrine; Naringin; Neohesperidin; Nobiletin; Oroxylin A; Oroxylin A 7-O-glucuronide; Pseudoephedrine; Quinic acid; Salicylic acid; Tangeretin; Tilianin; Wogonin; Wogonoside	20	Medium	254.24
CASP3	Baicalin; Hesperidin; Neohesperidin; Nobiletin; Oroxylin A; Salicylic acid; Wogonin	7	-	7.42
CASP9	Baicalin; Hesperidin; Nobiletin; Oroxylin A; Stachydrine; Wogonin	6	Medium	4.2
CAT	Salicylic acid	1	-	17.6
CAV2	Alisol A; Alisol O; Amygdalin; Baicalin; Ephedrine; Hesperidin; Irisflorentin; Methylephedrine; Naringin; Neohesperidin; Nobiletin; Oroxylin A; Oroxylin A 7-O-glucuronide; Pseudoephedrine; Quinic acid; Salicylic acid; Tangeretin; Tilianin; Wogonin; Wogonoside	20	High	92.88
CBR1	Baicalin; Hesperidin; Naringin; Neohesperidin; Oroxylin A; Oroxylin A 7-O-glucuronide; Tilianin; Wogonin; Wogonoside	9	-	9.1
CCL2	Wogonin	1	-	20.32
CCNA2	Amygdalin; Baicalin; Irisflorentin; Naringin; Neohesperidin; Nobiletin; Oroxylin A; Tangeretin; Wogonin; Wogonoside	10	Low	-
CCNB1	Oroxylin A	1	-	1.1
CCND1	Nobiletin; Wogonin; Wogonoside	3	-	34.2
CD163	Nobiletin	1	-	2.5
CDC25B	Ephedrine; Pseudoephedrine; Quinic acid; Salicylic acid	4	Low	3.92
CDK1	Oroxylin A	1	-	1.1
CDK2	Amygdalin; Irisflorentin; Neohesperidin; Nobiletin; Oroxylin A; Salicylic acid; Tangeretin; Wogonin; Wogonoside	9	Low	2.07
CDK4	Nobiletin; Tangeretin; Wogonin; Wogonoside	4	Medium	-
CDK6	Baicalin; Oroxylin A; Wogonin	3	-	7.26
CDK7	Oroxylin A	1	Medium	4.42
CDK9	Wogonin	1	High	6.54
CDKN1A	Naringin; Nobiletin; Salicylic acid; Tangeretin; Wogonin; Wogonoside	6	-	61.38
CEBPB	Baicalin; Oroxylin A; Oroxylin A 7-O-glucuronide; Salicylic acid; Wogonin; Wogonoside	6	-	20.4
CELA1	Salicylic acid; Tangeretin; Wogonin	3	-	1.4
CES2	Ephedrine; Methylephedrine; Pseudoephedrine; Quinic acid; Salicylic acid; Stachydrine	6	Low	12.96
CFD	Salicylic acid; Tangeretin; Wogonin	3	-	22.44
CFI	Salicylic acid; Tangeretin; Wogonin	3	-	2.25
CHEK1	Irisflorentin; Neohesperidin; Nobiletin; Tangeretin; Wogonin	5	-	2.3
CHRM2	Ephedrine; Methylephedrine; Pseudoephedrine; Quinic acid; Stachydrine	5	Medium	28.6
CHRM3	Ephedrine; Methylephedrine; Pseudoephedrine; Quinic acid; Stachydrine	5	-	2
CHRNA7	Quinic acid; Stachydrine	2	Medium	-
COMT	Baicalin; Oroxylin A; Oroxylin A 7-O-glucuronide; Wogonin; Wogonoside	5	-	16.42
CORIN	Salicylic acid; Tangeretin; Wogonin	3	-	30.38
CREB1	Nobiletin	1	High	12.68
CSNK2A1	Baicalin; Oroxylin A; Oroxylin A 7-O-glucuronide; Wogonin; Wogonoside	5	High	23.76
CSNK2B	Baicalin; Oroxylin A; Oroxylin A 7-O-glucuronide; Wogonin; Wogonoside	5	Medium	34.52
CTDSP1	Oroxylin A; Quinic acid; Salicylic acid; Stachydrine; Tangeretin; Wogonin	6	-	16.34
CTNNB1	Hesperidin; Nobiletin; Oroxylin A; Wogonin	4	High	40.22
CTRB1	Salicylic acid; Tangeretin; Wogonin	3	-	1.9
CTSB	Salicylic acid	1	Medium	141.96
CTSG	Salicylic acid; Tangeretin; Wogonin	3	-	4.7
CTSL	Alisol A; Alisol O; Amygdalin; Baicalin; Ephedrine; Hesperidin; Irisflorentin; Methylephedrine; Naringin; Neohesperidin; Nobiletin; Oroxylin A; Oroxylin A 7-O-glucuronide; Pseudoephedrine; Quinic acid; Salicylic acid; Tangeretin; Tilianin; Wogonin; Wogonoside	20	High	43.44
CXCL8	Nobiletin; Wogonin	2	Low	10.5
CYCS	Salicylic acid	1	Medium	318.98
CYP17A1	Alisol A; Ephedrine; Pseudoephedrine; Quinic acid	4	-	1.4
CYP19A1	Alisol A; Oroxylin A	2	-	1.9
CYP1A1	Alisol A; Baicalin; Nobiletin; Oroxylin A 7-O-glucuronide; Tangeretin; Wogonin; Wogonoside	7	Low	-
CYP1B1	Alisol A; Baicalin; Oroxylin A; Oroxylin A 7-O-glucuronide; Wogonin; Wogonoside	6	Medium	1.48
CYP2E1	Alisol A; Baicalin; Hesperidin; Irisflorentin; Oroxylin A 7-O-glucuronide; Salicylic acid; Wogonoside	7	-	2.6
CYP3A5	Alisol A; Hesperidin; Irisflorentin	3	-	1.3
DHFR	Nobiletin	1	Medium	4.78
DHODH	Alisol A; Alisol O; Amygdalin; Baicalin; Ephedrine; Hesperidin; Irisflorentin; Methylephedrine; Naringin; Neohesperidin; Nobiletin; Oroxylin A; Oroxylin A 7-O-glucuronide; Pseudoephedrine; Quinic acid; Salicylic acid; Stachydrine; Tangeretin; Tilianin; Wogonin; Wogonoside	21	Medium	6.5
DNMT1	Baicalin; Hesperidin; Naringin; Nobiletin; Oroxylin A 7-O-glucuronide; Tangeretin; Tilianin; Wogonoside	8	-	7.56
DPP4	Amygdalin; Ephedrine; Irisflorentin; Methylephedrine; Naringin; Neohesperidin; Nobiletin; Oroxylin A; Pseudoephedrine; Quinic acid; Stachydrine; Tangeretin; Wogonin	13	-	1.5
DUSP3	Irisflorentin; Nobiletin; Oroxylin A; Quinic acid; Salicylic acid; Stachydrine; Tangeretin; Wogonin	8	-	104.84
EEF1A1	Alisol A; Alisol O; Amygdalin; Baicalin; Ephedrine; Hesperidin; Irisflorentin; Methylephedrine; Naringin; Neohesperidin; Nobiletin; Oroxylin A; Oroxylin A 7-O-glucuronide; Pseudoephedrine; Quinic acid; Salicylic acid; Stachydrine; Tangeretin; Tilianin; Wogonin; Wogonoside	21	-	82.66
EIF3F	Baicalin; Oroxylin A; Oroxylin A 7-O-glucuronide; Wogonin; Wogonoside	5	Medium	40.86
EIF4A1	Alisol A; Alisol O; Amygdalin; Baicalin; Ephedrine; Hesperidin; Irisflorentin; Methylephedrine; Naringin; Neohesperidin; Nobiletin; Oroxylin A; Oroxylin A 7-O-glucuronide; Pseudoephedrine; Quinic acid; Salicylic acid; Tangeretin; Tilianin; Wogonin; Wogonoside	20	-	3.68
EIF6	Tangeretin; Wogonin	2	Medium	14.06
EPHB2	Nobiletin	1	Medium	1
ESR1	Amygdalin; Baicalin; Irisflorentin; Naringin; Neohesperidin; Nobiletin; Oroxylin A; Oroxylin A 7-O-glucuronide; Salicylic acid; Tangeretin; Wogonin; Wogonoside	12	-	2.25
ESRRA	Baicalin; Oroxylin A; Wogonin	3	Low	3.36
ESRRB	Baicalin; Oroxylin A; Wogonin	3	-	2.3
F10	Salicylic acid; Tangeretin; Wogonin	3	-	5.5
F12	Salicylic acid; Tangeretin; Wogonin	3	-	1
F2	Salicylic acid; Tangeretin; Wogonin	3	-	1.1
FN1	Baicalin; Wogonin	2	Medium	18.44
FOS	Ephedrine; Naringin; Oroxylin A; Pseudoephedrine	4	Medium	435.44
FURIN	Alisol A; Alisol O; Amygdalin; Baicalin; Ephedrine; Hesperidin; Irisflorentin; Methylephedrine; Naringin; Neohesperidin; Nobiletin; Oroxylin A; Oroxylin A 7-O-glucuronide; Pseudoephedrine; Quinic acid; Salicylic acid; Stachydrine; Tangeretin; Tilianin; Wogonin; Wogonoside	21	-	7.32
GCLM	Nobiletin	1	Low	6.62
GPR35	Ephedrine; Oroxylin A; Pseudoephedrine; Quinic acid; Salicylic acid; Wogonin	6	-	1
GRIA2	Ephedrine; Pseudoephedrine; Quinic acid	3	-	1.9
GRIN2C	Salicylic acid	1	-	15.73
GRIN2D	Salicylic acid	1	-	1.8
GRM4	Quinic acid; Salicylic acid	2	-	2.8
GSK3B	Alisol A; Alisol O; Amygdalin; Baicalin; Ephedrine; Hesperidin; Irisflorentin; Methylephedrine; Naringin; Neohesperidin; Nobiletin; Oroxylin A; Oroxylin A 7-O-glucuronide; Pseudoephedrine; Quinic acid; Salicylic acid; Tangeretin; Tilianin; Wogonin; Wogonoside	20	-	16.84
GSTP1	Hesperidin; Irisflorentin; Salicylic acid	3	Low	130.24
GUK1	Alisol A; Alisol O; Amygdalin; Baicalin; Hesperidin; Irisflorentin; Naringin; Neohesperidin; Nobiletin; Oroxylin A; Oroxylin A 7-O-glucuronide; Quinic acid; Tangeretin; Tilianin; Wogonin; Wogonoside	16	Low	57.18
GUSB	Baicalin; Salicylic acid	2	Low	6.2
GZMA	Salicylic acid; Tangeretin; Wogonin	3	-	2
GZMB	Salicylic acid; Tangeretin; Wogonin	3	-	2
GZMH	Salicylic acid; Tangeretin; Wogonin	3	-	1.3
HCAR2	Quinic acid; Salicylic acid	2	Low	-
HCK	Baicalin; Oroxylin A; Oroxylin A 7-O-glucuronide; Wogonin; Wogonoside	5	-	1.2
HGF	Salicylic acid; Tangeretin; Wogonin	3	Low	1.7
HIBCH	Baicalin; Oroxylin A; Oroxylin A 7-O-glucuronide; Wogonin; Wogonoside	5	High	13.08
HIF1A	Salicylic acid; Wogonin	2	-	20.06
HMGB1	Salicylic acid; Wogonin	2	High	72.04
HMOX1	Nobiletin; Tangeretin; Wogonin	3	-	2.13
HNRNPA1	Alisol A; Alisol O; Amygdalin; Baicalin; Ephedrine; Hesperidin; Irisflorentin; Methylephedrine; Naringin; Neohesperidin; Nobiletin; Oroxylin A; Oroxylin A 7-O-glucuronide; Pseudoephedrine; Quinic acid; Salicylic acid; Tangeretin; Tilianin; Wogonin; Wogonoside	20	Medium	69.96
HP	Salicylic acid; Tangeretin; Wogonin	3	-	25.72
HPN	Salicylic acid; Tangeretin; Wogonin	3	High	2.7
HPR	Salicylic acid; Tangeretin; Wogonin	3	-	7.22
HRAS	Nobiletin; Wogonin	2	-	10.5
HSD11B1	Alisol A; Quinic acid; Salicylic acid; Stachydrine	4	-	1.1
HSP90AA1	Alisol A; Alisol O; Amygdalin; Baicalin; Ephedrine; Hesperidin; Irisflorentin; Methylephedrine; Naringin; Neohesperidin; Nobiletin; Oroxylin A; Oroxylin A 7-O-glucuronide; Pseudoephedrine; Quinic acid; Salicylic acid; Tangeretin; Tilianin; Wogonin; Wogonoside	20	-	934.34
HSPA2	Baicalin; Oroxylin A; Oroxylin A 7-O-glucuronide; Wogonin; Wogonoside	5	-	17.5
HSPA5	Tangeretin	1	Medium	359.16
HTR1E	Ephedrine; Methylephedrine; Pseudoephedrine; Quinic acid; Salicylic acid; Stachydrine	6	Low	-
ICAM1	Hesperidin	1	-	1.1
IGHG1	Baicalin; Oroxylin A; Wogonin	3	-	6.2
IKBKB	Salicylic acid; Wogonin	2	Low	5.54
IL1B	Baicalin; Salicylic acid; Wogonin	3	-	2.67
IL6	Baicalin; Oroxylin A; Wogonin	3	-	2.1
ITPR1	Wogonoside	1	Low	5.13
JAK1	Baicalin; Oroxylin A; Oroxylin A 7-O-glucuronide; Wogonin; Wogonoside	5	Medium	47.36
JDP2	Ephedrine; Pseudoephedrine	2	-	7.6
JUN	Ephedrine; Hesperidin; Nobiletin; Pseudoephedrine; Wogonin	5	-	630.56
KCNH2	Irisflorentin; Nobiletin; Tangeretin	3	-	35.5
KDR	Irisflorentin; Wogonin	2	-	5.46
KLK1	Salicylic acid; Tangeretin; Wogonin	3	Low	-
KLK10	Salicylic acid; Tangeretin; Wogonin	3	-	1.1
KLK11	Salicylic acid; Tangeretin; Wogonin	3	-	1.5
KLKB1	Salicylic acid; Tangeretin; Wogonin	3	-	2.58
KRAS	Wogonin	1	-	6.86
MAOA	Ephedrine; Oroxylin A; Pseudoephedrine; Salicylic acid	4	Medium	39.14
MAOB	Ephedrine; Oroxylin A; Pseudoephedrine; Salicylic acid	4	High	44.82
MAPK1	Baicalin; Wogonin	2	Medium	18.52
MAPK10	Alisol A; Alisol O; Amygdalin; Baicalin; Ephedrine; Hesperidin; Irisflorentin; Methylephedrine; Naringin; Neohesperidin; Nobiletin; Oroxylin A; Oroxylin A 7-O-glucuronide; Pseudoephedrine; Quinic acid; Salicylic acid; Tangeretin; Tilianin; Wogonin; Wogonoside	20	-	3
MAPK14	Amygdalin; Irisflorentin; Neohesperidin; Oroxylin A; Wogonin	5	Low	10.92
MAPK8	Alisol A; Alisol O; Amygdalin; Baicalin; Ephedrine; Hesperidin; Irisflorentin; Methylephedrine; Naringin; Neohesperidin; Nobiletin; Oroxylin A; Oroxylin A 7-O-glucuronide; Pseudoephedrine; Quinic acid; Salicylic acid; Tangeretin; Tilianin; Wogonin; Wogonoside	20	Medium	4.58
MAPK9	Alisol A; Alisol O; Amygdalin; Baicalin; Ephedrine; Hesperidin; Irisflorentin; Methylephedrine; Naringin; Neohesperidin; Nobiletin; Oroxylin A; Oroxylin A 7-O-glucuronide; Pseudoephedrine; Quinic acid; Salicylic acid; Stachydrine; Tangeretin; Tilianin; Wogonin; Wogonoside	21	-	11.84
MASP1	Salicylic acid; Tangeretin; Wogonin	3	-	13.68
MCL1	Oroxylin A; Salicylic acid; Tangeretin; Wogonin	4	Medium	36.64
MGLL	Ephedrine; Methylephedrine; Pseudoephedrine; Quinic acid; Salicylic acid; Stachydrine	6	-	29.1
MMP2	Nobiletin; Oroxylin A; Wogonin; Wogonoside	4	Low	2.22
MST1	Salicylic acid; Tangeretin; Wogonin	3	-	1.4
MTOR	Hesperidin; Tangeretin	2	High	11.74
MTRR	Nobiletin; Oroxylin A	2	Medium	5.6
MTTP	Hesperidin; Oroxylin A; Oroxylin A 7-O-glucuronide; Wogonin; Wogonoside	5	-	2.1
MYC	Hesperidin; Salicylic acid; Wogonin; Wogonoside	4	Medium	4.68
NCOA1	Alisol A; Baicalin; Irisflorentin; Oroxylin A; Wogonin	5	Low	18.4
NCOA2	Amygdalin; Baicalin; Irisflorentin; Neohesperidin; Nobiletin; Oroxylin A; Tangeretin; Wogonin	8	-	14.98
NDOR1	Nobiletin; Oroxylin A; Wogonin	3	Medium	2.1
NFATC1	Ephedrine; Naringin; Pseudoephedrine	3	-	3.8
NFE2L2	Baicalin; Wogonin	2	Medium	29.38
NFKB1	Hesperidin; Naringin; Nobiletin; Pseudoephedrine; Salicylic acid; Wogonin; Wogonoside	7	-	8.1
NOS1	Nobiletin; Oroxylin A; Wogonin	3	-	2.2
NOS2	Alisol A; Amygdalin; Hesperidin; Irisflorentin; Naringin; Neohesperidin; Nobiletin; Oroxylin A; Tangeretin; Wogonin	10	Low	-
NOS3	Nobiletin; Oroxylin A; Quinic acid; Stachydrine; Wogonin	5	-	3.2
NQO1	Nobiletin	1	-	2.65
NQO2	Baicalin; Oroxylin A; Oroxylin A 7-O-glucuronide; Wogonin; Wogonoside	5	Medium	30.38
NR1H3	Baicalin; Naringin	2	Low	4.3
NR2F2	Alisol O; Stachydrine	2	-	26.72
NR3C1	Alisol A; Baicalin	2	Medium	20.4
PDE3A	Oroxylin A; Wogonin	2	High	57.32
PDE5A	Alisol A; Alisol O; Amygdalin; Baicalin; Ephedrine; Hesperidin; Irisflorentin; Methylephedrine; Naringin; Neohesperidin; Nobiletin; Oroxylin A; Oroxylin A 7-O-glucuronide; Pseudoephedrine; Quinic acid; Salicylic acid; Stachydrine; Tangeretin; Tilianin; Wogonin; Wogonoside	21	Medium	2.6
PIKFYVE	Alisol A; Alisol O; Amygdalin; Baicalin; Ephedrine; Hesperidin; Irisflorentin; Methylephedrine; Naringin; Neohesperidin; Nobiletin; Oroxylin A; Oroxylin A 7-O-glucuronide; Pseudoephedrine; Quinic acid; Salicylic acid; Stachydrine; Tangeretin; Tilianin; Wogonin; Wogonoside	21	-	7.7
PIM1	Amygdalin; Baicalin; Irisflorentin; Naringin; Neohesperidin; Nobiletin; Oroxylin A; Oroxylin A 7-O-glucuronide; Tangeretin; Wogonin; Wogonoside	11	-	17.12
PKM	Tangeretin	1	Medium	132.9
PLA2G4A	Nobiletin	1	Low	1.5
PLAT	Salicylic acid; Tangeretin; Wogonin	3	-	3.18
PLAU	Ephedrine; Pseudoephedrine; Salicylic acid; Tangeretin; Wogonin	5	-	1.3
PLSCR1	Wogonin; Wogonoside	2	-	4.48
POR	Nobiletin; Oroxylin A; Wogonin	3	-	4.56
PPARA	Nobiletin; Wogonin	2	High	41.54
PPARD	Nobiletin	1	-	4.92
PPARG	Amygdalin; Baicalin; Irisflorentin; Naringin; Neohesperidin; Nobiletin; Oroxylin A; Tangeretin; Wogonin	9	-	5.2
PPIA	Alisol A; Alisol O; Amygdalin; Baicalin; Ephedrine; Hesperidin; Irisflorentin; Methylephedrine; Naringin; Neohesperidin; Nobiletin; Oroxylin A; Oroxylin A 7-O-glucuronide; Pseudoephedrine; Quinic acid; Salicylic acid; Tangeretin; Tilianin; Wogonin; Wogonoside	20	-	19.08
PPIF	Oroxylin A	1	-	48.72
PRKACA	Baicalin; Oroxylin A 7-O-glucuronide; Wogonoside	3	Medium	48.62
PRKCA	Baicalin; Oroxylin A 7-O-glucuronide; Tangeretin; Wogonoside	4	Medium	3.92
PRKCB	Baicalin; Oroxylin A 7-O-glucuronide; Tangeretin; Wogonoside	4	-	1.6
PRKCD	Tangeretin; Wogonin	2	Low	3.7
PRSS12	Salicylic acid; Tangeretin; Wogonin	3	-	1.3
PRSS21	Salicylic acid; Tangeretin; Wogonin	3	-	32.74
PRSS27	Salicylic acid; Tangeretin; Wogonin	3	-	1
PRSS8	Salicylic acid; Tangeretin; Wogonin	3	Low	-
PRTN3	Salicylic acid; Tangeretin; Wogonin	3	-	1
PTGER3	Wogonin	1	-	4.2
PTGS1	Alisol A; Amygdalin; Ephedrine; Hesperidin; Irisflorentin; Neohesperidin; Nobiletin; Oroxylin A; Pseudoephedrine; Salicylic acid; Stachydrine; Tangeretin; Wogonin	13	-	1.4
PTGS2	Alisol A; Amygdalin; Ephedrine; Hesperidin; Irisflorentin; Methylephedrine; Naringin; Neohesperidin; Nobiletin; Oroxylin A; Pseudoephedrine; Quinic acid; Salicylic acid; Tangeretin; Wogonin	15	-	1.53
PTK2B	Baicalin; Oroxylin A; Wogonin	3	Low	1.56
PTPN1	Baicalin; Oroxylin A 7-O-glucuronide; Wogonoside	3	-	13.64
PTPN2	Alisol A; Alisol O	2	Medium	6.42
RAC1	Wogonin	1	Low	78.58
RAF1	Naringin; Nobiletin	2	Low	12.64
RARB	Quinic acid; Salicylic acid	2	-	5.32
RARG	Quinic acid; Salicylic acid	2	Medium	2.25
RASGRF2	Naringin; Nobiletin	2	Medium	7.5
RELA	Salicylic acid; Wogonin	2	Low	10.14
RHOB	Wogonin	1	-	53
RIPK2	Quinic acid; Salicylic acid; Stachydrine	3	Medium	2.9
RORA	Irisflorentin; Oroxylin A; Quinic acid; Salicylic acid; Wogonin	5	High	11.04
RPS6KA3	Oroxylin A 7-O-glucuronide; Salicylic acid; Wogonoside	3	High	9.2
RUVBL2	Baicalin; Oroxylin A; Oroxylin A 7-O-glucuronide; Wogonin; Wogonoside	5	-	18.52
RXRA	Alisol A; Oroxylin A; Wogonin	3	High	17.9
SCN5A	Ephedrine; Methylephedrine; Neohesperidin; Nobiletin; Oroxylin A; Pseudoephedrine; Tangeretin; Wogonin	8	-	36.5
SELP	Salicylic acid	1	-	1.35
SERPINE1	Alisol A; Alisol O; Amygdalin; Baicalin; Ephedrine; Hesperidin; Irisflorentin; Methylephedrine; Naringin; Neohesperidin; Nobiletin; Oroxylin A; Oroxylin A 7-O-glucuronide; Pseudoephedrine; Quinic acid; Salicylic acid; Stachydrine; Tangeretin; Tilianin; Wogonin; Wogonoside	21	-	1.65
SF3B3	Baicalin; Oroxylin A; Oroxylin A 7-O-glucuronide; Wogonin; Wogonoside	5	High	12.38
SIGMAR1	Alisol A; Alisol O; Amygdalin; Baicalin; Ephedrine; Hesperidin; Irisflorentin; Methylephedrine; Naringin; Neohesperidin; Nobiletin; Oroxylin A; Oroxylin A 7-O-glucuronide; Pseudoephedrine; Quinic acid; Salicylic acid; Stachydrine; Tangeretin; Tilianin; Wogonin; Wogonoside	21	Low	3.98
SIRT3	Oroxylin A	1	High	9.94
SLC16A1	Baicalin; Oroxylin A; Oroxylin A 7-O-glucuronide; Salicylic acid; Wogonin; Wogonoside	6	Medium	50.52
SLC16A7	Baicalin; Oroxylin A; Oroxylin A 7-O-glucuronide; Wogonin; Wogonoside	5	-	60.16
SLC5A1	Amygdalin; Baicalin; Hesperidin; Naringin; Neohesperidin; Oroxylin A 7-O-glucuronide; Tilianin; Wogonoside	8	-	41.8
SLCO2B1	Baicalin; Naringin; Oroxylin A; Oroxylin A 7-O-glucuronide; Salicylic acid; Wogonin; Wogonoside	7	Medium	1.77
SOAT1	Hesperidin; Oroxylin A; Oroxylin A 7-O-glucuronide; Wogonin; Wogonoside	5	-	4.5
SOD1	Baicalin; Salicylic acid	2	Low	288.98
SPP1	Nobiletin; Wogonin	2	-	6.08
SQLE	Baicalin; Oroxylin A 7-O-glucuronide; Wogonoside	3	Medium	2.82
ST14	Salicylic acid; Tangeretin; Wogonin	3	-	1.4
STK17B	Baicalin; Oroxylin A; Oroxylin A 7-O-glucuronide; Wogonin; Wogonoside	5	Medium	1.53
SYK	Baicalin; Oroxylin A 7-O-glucuronide; Wogonoside	3	-	1.7
TAAR1	Ephedrine; Methylephedrine; Pseudoephedrine; Salicylic acid	4	High	-
TEP1	Wogonin	1	-	2.17
TERT	Oroxylin A; Wogonin	2	-	1.5
TIAM2	Hesperidin	1	Medium	3.44
TIMP1	Nobiletin	1	-	15.44
TIMP2	Oroxylin A	1	-	18.98
TMPRSS11A	Salicylic acid; Tangeretin; Wogonin	3	-	1.6
TMPRSS13	Salicylic acid; Tangeretin; Wogonin	3	-	1.1
TMPRSS4	Salicylic acid; Tangeretin; Wogonin	3	Medium	-
TNF	Baicalin; Ephedrine; Hesperidin; Naringin; Nobiletin; Pseudoephedrine; Wogonin; Wogonoside	8	-	1.25
TOP2A	Baicalin; Hesperidin; Irisflorentin; Oroxylin A; Wogonin	5	-	1.8
TOP2B	Hesperidin; Irisflorentin	2	High	50.4
TP53	Nobiletin; Oroxylin A; Salicylic acid; Wogonin	4	-	1.28
TPO	Salicylic acid; Wogonin	2	-	2.1
TRAF2	Wogonin; Wogonoside	2	Medium	3.1
TYW1	Nobiletin; Oroxylin A	2	High	3.76
UBA1	Baicalin; Oroxylin A; Oroxylin A 7-O-glucuronide; Wogonin; Wogonoside	5	Low	21.6
UMPS	Wogonin	1	-	2.4
VCAM1	Hesperidin; Nobiletin	2	-	1.6
VEGFA	Wogonin; Wogonoside	2	Medium	68.4
