# Supplementary material for: Protective effect and mechanism of Qingfei Paidu decoction on myocardial damage mediated by influenza viruses
Source: Front Pharmacol. 2024 Feb 27;15:1309682. doi: 10.3389/fphar.2024.1309682 (PMC10927722; doi:10.3389/fphar.2024.1309682)
Supplement: Supplementary file 2 [file Table3.XLSX]

## Sheet: COVID-19 genes
Table S3 Genes which were associated with COVID-19
Gene	Class	GeneCards score
TBK1	GeneCards; Gordon	3.69746
HMOX1	GeneCards; Gordon	3.64913
FYCO1	GeneCards; Gordon	3.62487
VPS39	GeneCards; Gordon	2.83439
NEU1	GeneCards; Gordon	2.42662
RAB7A	GeneCards; Gordon	2.37847
SIGMAR1	GeneCards; Gordon	2.32113
GDF15	GeneCards; Gordon	2.18152
AP3B1	GeneCards; Gordon	2.15924
AKAP8L	GeneCards; Gordon	2.15638
RAB8A	GeneCards; Gordon	2.13542
DNMT1	GeneCards; Gordon	1.98618
BRD4	GeneCards; Gordon	1.98618
AKAP8	GeneCards; Gordon	1.98618
RPL36	GeneCards; Gordon	1.98618
FBXL12	GeneCards; Gordon	1.98618
TIMM29	GeneCards; Gordon	1.98618
ACAD9	GeneCards; Gordon	1.70604
TOMM70	GeneCards; Gordon	1.33664
G3BP1	GeneCards; Gordon	1.31695
G3BP2	GeneCards; Gordon	1.31695
IL17RA	GeneCards; Gordon	1.24016
ANO6	GeneCards; Gordon	1.20014
GTF2F2	GeneCards; Gordon	1.17576
TARS2	GeneCards; Gordon	1.17576
RAP1GDS1	GeneCards; Gordon	1.17576
REEP5	GeneCards; Gordon	1.17576
RAE1	GeneCards; Gordon	1.17576
CLCC1	GeneCards; Gordon	1.17576
GIGYF2	GeneCards; Gordon	1.17576
RAB14	GeneCards; Gordon	1.17576
ALG5	GeneCards; Gordon	1.17576
GOLGB1	GeneCards; Gordon	1.17576
UGGT2	GeneCards; Gordon	1.17576
TRIM59	GeneCards; Gordon	1.17576
SCARB1	GeneCards; Gordon	1.17311
ATP6AP1	GeneCards; Gordon	1.14434
AP2M1	GeneCards; Gordon	1.11343
USP13	GeneCards; Gordon	1.11343
PABPC4	GeneCards; Gordon	1.10266
ATP1B1	GeneCards; Gordon	1.0369
PLOD2	GeneCards; Gordon	1.0369
NUP214	GeneCards; Gordon	1.0369
HYOU1	GeneCards; Gordon	1.0369
SIRT5	GeneCards; Gordon	1.0369
PCNT	GeneCards; Gordon	1.0369
EIF4H	GeneCards; Gordon	1.0369
ERC1	GeneCards; Gordon	1.0369
NIN	GeneCards; Gordon	1.0369
ERP44	GeneCards; Gordon	1.0369
FKBP10	GeneCards; Gordon	1.0369
CEP250	GeneCards; Gordon	1.0369
SIL1	GeneCards; Gordon	1.0369
CEP135	GeneCards; Gordon	1.0369
HECTD1	GeneCards; Gordon	1.0369
EDEM3	GeneCards; Gordon	1.0369
CNTRL	GeneCards; Gordon	1.0369
CHPF2	GeneCards; Gordon	1.0369
MYCBP2	GeneCards; Gordon	1.0369
ERLEC1	GeneCards; Gordon	1.0369
GOLGA3	GeneCards; Gordon	1.0369
CCDC86	GeneCards; Gordon	1.0369
DNAJC11	GeneCards; Gordon	1.0369
ARL6IP6	GeneCards; Gordon	1.0369
SPART	GeneCards; Gordon	1.0369
COMT	GeneCards; Gordon	1.01594
RIPK1	GeneCards; Gordon	1.01594
ADAM9	GeneCards; Gordon	1.01594
CSNK2A2	GeneCards; Gordon	1.01594
NEK9	GeneCards; Gordon	1.01594
TOR1A	GeneCards; Gordon	1.01594
PMPCA	GeneCards; Gordon	1.01594
PMPCB	GeneCards; Gordon	1.01594
PVR	GeneCards; Gordon	1.01594
RTN4	GeneCards; Gordon	1.01594
NARS2	GeneCards; Gordon	1.01594
NUP98	GeneCards; Gordon	1.01594
GGH	GeneCards; Gordon	1.01594
PLD3	GeneCards; Gordon	1.01594
RAB2A	GeneCards; Gordon	1.01594
PITRM1	GeneCards; Gordon	1.01594
PDE4DIP	GeneCards; Gordon	1.01594
RAB1A	GeneCards; Gordon	1.01594
VPS11	GeneCards; Gordon	1.01594
ATE1	GeneCards; Gordon	1.01594
ALG11	GeneCards; Gordon	1.01594
EIF4E2	GeneCards; Gordon	1.01594
HS6ST2	GeneCards; Gordon	1.01594
LMAN2	GeneCards; Gordon	1.01594
MTCH1	GeneCards; Gordon	1.01594
NPTX1	GeneCards; Gordon	1.01594
ATP13A3	GeneCards; Gordon	1.01594
GOLGA7	GeneCards; Gordon	1.01594
MDN1	GeneCards; Gordon	1.01594
ZDHHC5	GeneCards; Gordon	1.01594
INTS4	GeneCards; Gordon	1.01594
QSOX2	GeneCards; Gordon	1.01594
SCCPDH	GeneCards; Gordon	1.01594
TIMM10B	GeneCards; Gordon	1.01594
FAM8A1	GeneCards; Gordon	1.01594
COQ8B	GeneCards; Gordon	1.01594
FAM98A	GeneCards; Gordon	1.01594
SELENOS	GeneCards; Gordon	1.01594
CUL2	GeneCards; Gordon	0.982328
RBX1	GeneCards; Gordon	0.982328
LARP1	GeneCards; Gordon	0.982328
ZYG11B	GeneCards; Gordon	0.982328
ELOB	GeneCards; Gordon	0.982328
PRKACA	GeneCards; Gordon	0.866698
HDAC2	GeneCards; Gordon	0.866698
ITGB1	GeneCards; Gordon	0.866698
RDX	GeneCards; Gordon	0.866698
POR	GeneCards; Gordon	0.866698
CSNK2B	GeneCards; Gordon	0.866698
CIT	GeneCards; Gordon	0.866698
GLA	GeneCards; Gordon	0.866698
PLAT	GeneCards; Gordon	0.866698
IDE	GeneCards; Gordon	0.866698
GPX1	GeneCards; Gordon	0.866698
TCF12	GeneCards; Gordon	0.866698
RHOA	GeneCards; Gordon	0.866698
ACADM	GeneCards; Gordon	0.866698
BCKDK	GeneCards; Gordon	0.866698
FBLN5	GeneCards; Gordon	0.866698
ETFA	GeneCards; Gordon	0.866698
FBN1	GeneCards; Gordon	0.866698
GGCX	GeneCards; Gordon	0.866698
IMPDH2	GeneCards; Gordon	0.866698
MIB1	GeneCards; Gordon	0.866698
PRKAR2A	GeneCards; Gordon	0.866698
RALA	GeneCards; Gordon	0.866698
CYB5R3	GeneCards; Gordon	0.866698
ADAMTS1	GeneCards; Gordon	0.866698
AKAP9	GeneCards; Gordon	0.866698
BRD2	GeneCards; Gordon	0.866698
GNB1	GeneCards; Gordon	0.866698
GFER	GeneCards; Gordon	0.866698
POLA1	GeneCards; Gordon	0.866698
NGLY1	GeneCards; Gordon	0.866698
NUP62	GeneCards; Gordon	0.866698
LOX	GeneCards; Gordon	0.866698
MFGE8	GeneCards; Gordon	0.866698
PKP2	GeneCards; Gordon	0.866698
PPT1	GeneCards; Gordon	0.866698
PRKAR2B	GeneCards; Gordon	0.866698
SLC27A2	GeneCards; Gordon	0.866698
TLE1	GeneCards; Gordon	0.866698
ARF6	GeneCards; Gordon	0.866698
ATP6V1A	GeneCards; Gordon	0.866698
AASS	GeneCards; Gordon	0.866698
POFUT1	GeneCards; Gordon	0.866698
SLC25A21	GeneCards; Gordon	0.866698
COL6A1	GeneCards; Gordon	0.866698
CENPF	GeneCards; Gordon	0.866698
AGPS	GeneCards; Gordon	0.866698
TLE3	GeneCards; Gordon	0.866698
SEPSECS	GeneCards; Gordon	0.866698
CYB5B	GeneCards; Gordon	0.866698
CDK5RAP2	GeneCards; Gordon	0.866698
LARP7	GeneCards; Gordon	0.866698
HS2ST1	GeneCards; Gordon	0.866698
EXOSC3	GeneCards; Gordon	0.866698
PABPC1	GeneCards; Gordon	0.866698
MOGS	GeneCards; Gordon	0.866698
RAB10	GeneCards; Gordon	0.866698
PRIM1	GeneCards; Gordon	0.866698
PTGES2	GeneCards; Gordon	0.866698
TRMT1	GeneCards; Gordon	0.866698
SLC30A9	GeneCards; Gordon	0.866698
SRP54	GeneCards; Gordon	0.866698
ACSL3	GeneCards; Gordon	0.866698
DNAJC19	GeneCards; Gordon	0.866698
GNG5	GeneCards; Gordon	0.866698
FBN2	GeneCards; Gordon	0.866698
GOLGA2	GeneCards; Gordon	0.866698
GORASP1	GeneCards; Gordon	0.866698
EXOSC2	GeneCards; Gordon	0.866698
PCSK6	GeneCards; Gordon	0.866698
NPC2	GeneCards; Gordon	0.866698
MOV10	GeneCards; Gordon	0.866698
OS9	GeneCards; Gordon	0.866698
STC2	GeneCards; Gordon	0.866698
UPF1	GeneCards; Gordon	0.866698
SLC44A2	GeneCards; Gordon	0.866698
SMOC1	GeneCards; Gordon	0.866698
RAB5C	GeneCards; Gordon	0.866698
CWC27	GeneCards; Gordon	0.866698
AATF	GeneCards; Gordon	0.866698
ERGIC1	GeneCards; Gordon	0.866698
EXOSC8	GeneCards; Gordon	0.866698
HOOK1	GeneCards; Gordon	0.866698
GRPEL1	GeneCards; Gordon	0.866698
CRTC3	GeneCards; Gordon	0.866698
POLA2	GeneCards; Gordon	0.866698
NUP210	GeneCards; Gordon	0.866698
NUP88	GeneCards; Gordon	0.866698
MAT2B	GeneCards; Gordon	0.866698
NDUFAF2	GeneCards; Gordon	0.866698
PRIM2	GeneCards; Gordon	0.866698
RNF41	GeneCards; Gordon	0.866698
RAB18	GeneCards; Gordon	0.866698
SRP72	GeneCards; Gordon	0.866698
PSMD8	GeneCards; Gordon	0.866698
TOR1AIP1	GeneCards; Gordon	0.866698
BZW2	GeneCards; Gordon	0.866698
STOM	GeneCards; Gordon	0.866698
TUBGCP2	GeneCards; Gordon	0.866698
SNIP1	GeneCards; Gordon	0.866698
RBM28	GeneCards; Gordon	0.866698
REEP6	GeneCards; Gordon	0.866698
SLC30A7	GeneCards; Gordon	0.866698
AP2A2	GeneCards; Gordon	0.866698
JAKMIP1	GeneCards; Gordon	0.866698
DDX10	GeneCards; Gordon	0.866698
DDX21	GeneCards; Gordon	0.866698
EXOSC5	GeneCards; Gordon	0.866698
CHPF	GeneCards; Gordon	0.866698
NUTF2	GeneCards; Gordon	0.866698
NUP54	GeneCards; Gordon	0.866698
MRPS2	GeneCards; Gordon	0.866698
MRPS25	GeneCards; Gordon	0.866698
PPIL3	GeneCards; Gordon	0.866698
TIMM8B	GeneCards; Gordon	0.866698
SUN2	GeneCards; Gordon	0.866698
TUBGCP3	GeneCards; Gordon	0.866698
NINL	GeneCards; Gordon	0.866698
TIMM9	GeneCards; Gordon	0.866698
SRP19	GeneCards; Gordon	0.866698
COLGALT1	GeneCards; Gordon	0.866698
DCAKD	GeneCards; Gordon	0.866698
CEP68	GeneCards; Gordon	0.866698
FKBP7	GeneCards; Gordon	0.866698
GCC2	GeneCards; Gordon	0.866698
INHBE	GeneCards; Gordon	0.866698
MPHOSPH10	GeneCards; Gordon	0.866698
MRPS27	GeneCards; Gordon	0.866698
PLEKHA5	GeneCards; Gordon	0.866698
PLEKHF2	GeneCards; Gordon	0.866698
TBCA	GeneCards; Gordon	0.866698
SLU7	GeneCards; Gordon	0.866698
SDF2	GeneCards; Gordon	0.866698
THTPA	GeneCards; Gordon	0.866698
AAR2	GeneCards; Gordon	0.866698
GCC1	GeneCards; Gordon	0.866698
DCAF7	GeneCards; Gordon	0.866698
EMC1	GeneCards; Gordon	0.866698
NSD2	GeneCards; Gordon	0.866698
MRPS5	GeneCards; Gordon	0.866698
UBAP2L	GeneCards; Gordon	0.866698
SBNO1	GeneCards; Gordon	0.866698
PDZD11	GeneCards; Gordon	0.866698
TIMM10	GeneCards; Gordon	0.866698
ZNF318	GeneCards; Gordon	0.866698
ZC3H7A	GeneCards; Gordon	0.866698
ZNF503	GeneCards; Gordon	0.866698
USP54	GeneCards; Gordon	0.866698
CEP350	GeneCards; Gordon	0.866698
GRIPAP1	GeneCards; Gordon	0.866698
MIPOL1	GeneCards; Gordon	0.866698
TYSND1	GeneCards; Gordon	0.866698
CLIP4	GeneCards; Gordon	0.866698
CEP112	GeneCards; Gordon	0.866698
FKBP15	GeneCards; Gordon	0.866698
FAM162A	GeneCards; Gordon	0.866698
FOXRED2	GeneCards; Gordon	0.866698
HSBP1	GeneCards; Gordon	0.866698
MEPCE	GeneCards; Gordon	0.866698
YIF1A	GeneCards; Gordon	0.866698
TBKBP1	GeneCards; Gordon	0.866698
RRP9	GeneCards; Gordon	0.866698
NOL10	GeneCards; Gordon	0.866698
TM2D3	GeneCards; Gordon	0.866698
FASTKD5	GeneCards; Gordon	0.866698
ELOC	GeneCards; Gordon	0.866698
NGDN	GeneCards; Gordon	0.866698
NAT14	GeneCards; Gordon	0.866698
MAP7D1	GeneCards; Gordon	0.866698
PRRC2B	GeneCards; Gordon	0.866698
LARP4B	GeneCards; Gordon	0.866698
UBAP2	GeneCards; Gordon	0.866698
SAAL1	GeneCards; Gordon	0.866698
ERO1B	GeneCards; Gordon	0.866698
TLE5	GeneCards; Gordon	0.866698
RBM41	GeneCards; Gordon	0.866698
PUSL1	GeneCards; Gordon	0.866698
ZC3H18	GeneCards; Gordon	0.866698
HEATR3	GeneCards; Gordon	0.866698
CISD3	GeneCards; Gordon	0.866698
ATP5MG	GeneCards; Gordon	0.866698
CEP43	GeneCards; Gordon	0.866698
C1orf50	GeneCards; Gordon	0.866698
NUP58	GeneCards; Gordon	0.866698
WASHC4	GeneCards; Gordon	0.866698
MTARC1	GeneCards; Gordon	0.866698
POGLUT2	GeneCards; Gordon	0.866698
POGLUT3	GeneCards; Gordon	0.866698
MARK2	GeneCards; Gordon	0.78731
BAG5	GeneCards; Gordon	0.78731
PIGS	GeneCards; Gordon	0.78731
STOML2	GeneCards; Gordon	0.780536
ABCC1	GeneCards; Gordon	0.586556
MARK3	GeneCards; Gordon	0.586556
MARK1	GeneCards; Gordon	0.586556
ECSIT	GeneCards; Gordon	0.586556
WFS1	GeneCards; Gordon	0.521313
ALG8	GeneCards; Gordon	0.521313
GPAA1	GeneCards; Gordon	0.521313
PIGO	GeneCards; Gordon	0.521313
SCAP	GeneCards; Gordon	0.521313
NLRX1	GeneCards; Gordon	0.521313
CSDE1	GeneCards; Gordon	0.521313
NDFIP2	GeneCards; Gordon	0.521313
TAPT1	GeneCards; Gordon	0.521313
ERMP1	GeneCards; Gordon	0.521313
RETREG3	GeneCards; Gordon	0.521313
ACE2	GeneCards	31.2606
TLR7	GeneCards	22.491
TMPRSS2	GeneCards	18.3682
IL6	GeneCards	17.2764
TNF	GeneCards	13.14
DPP4	GeneCards	12.7059
IL10	GeneCards	12.3267
IL4	GeneCards	12.2077
HLA-A	GeneCards	12.1038
IFNA2	GeneCards	11.7972
CRP	GeneCards	11.7661
TNNI3	GeneCards	11.6815
ACE	GeneCards	11.5456
NRP1	GeneCards	11.4003
TLR4	GeneCards	11.326
ABO	GeneCards	11.2585
HLA-C	GeneCards	11.0271
APOE	GeneCards	11.0205
AR	GeneCards	10.7607
IL2RA	GeneCards	10.6076
NPPB	GeneCards	10.5008
IL1B	GeneCards	10.3884
F3	GeneCards	10.1004
EGFR	GeneCards	9.92839
ARNTL	GeneCards	8.93446
CCR9	GeneCards	8.2
IFNB1	GeneCards	7.51992
CCL17	GeneCards	6.70248
CD99	GeneCards	6.6106
INS	GeneCards	6.58271
TNFRSF1B	GeneCards	6.14333
MUC1	GeneCards	5.68599
TAMM41	GeneCards	5.68483
CCR5	GeneCards	5.50497
CXCL10	GeneCards	5.27698
PMS2	GeneCards	5.16352
CHAT	GeneCards	5.16352
CLCN6	GeneCards	5.16352
MTM1	GeneCards	5.16352
INPP5E	GeneCards	5.16352
CXCR6	GeneCards	5.04033
HLA-B	GeneCards	5.03569
FURIN	GeneCards	5.02051
SLC6A20	GeneCards	4.93466
TNFRSF1A	GeneCards	4.93153
CXCL8	GeneCards	4.86454
ALB	GeneCards	4.7407
VWF	GeneCards	4.68965
ADM	GeneCards	4.68417
BSG	GeneCards	4.6526
OAS1	GeneCards	4.62986
CCL2	GeneCards	4.6153
IRF3	GeneCards	4.57588
IFNAR2	GeneCards	4.53522
LZTFL1	GeneCards	4.39287
IFNG	GeneCards	4.29445
ADAMTS13	GeneCards	4.25648
IL17A	GeneCards	4.24899
TLR3	GeneCards	4.24403
IL18	GeneCards	4.14753
ADAM17	GeneCards	4.06836
HSPA5	GeneCards	4.00345
IFITM3	GeneCards	3.99202
NRP2	GeneCards	3.89303
SERPINA1	GeneCards	3.76719
IL7	GeneCards	3.73937
CTSL	GeneCards	3.6855
SFTPD	GeneCards	3.67133
S100A8	GeneCards	3.66206
TREM1	GeneCards	3.61966
CALCA	GeneCards	3.46622
HIF1A	GeneCards	3.4428
IRF7	GeneCards	3.42408
AGT	GeneCards	3.40818
HMGB1	GeneCards	3.40491
CD209	GeneCards	3.39414
MUC5AC	GeneCards	3.36739
PRF1	GeneCards	3.33834
FAS	GeneCards	3.30743
IFIH1	GeneCards	3.29764
IL13	GeneCards	3.25941
ELANE	GeneCards	3.23949
AAK1	GeneCards	3.22597
TGFB1	GeneCards	3.20351
CD14	GeneCards	3.1852
ANGPT2	GeneCards	3.15818
PTX3	GeneCards	3.15818
OAS3	GeneCards	3.09681
NLRP3	GeneCards	3.0853
CCR6	GeneCards	3.06472
AVP	GeneCards	3.03664
IL10RB	GeneCards	3.00328
S100A9	GeneCards	2.96244
XCR1	GeneCards	2.94604
CCL3	GeneCards	2.93598
SLC6A19	GeneCards	2.91217
AGTR2	GeneCards	2.90276
SFTPB	GeneCards	2.89378
JAK1	GeneCards	2.82762
CCR1	GeneCards	2.78179
IFNL1	GeneCards	2.75081
ZC3HAV1	GeneCards	2.74648
PDCD1	GeneCards	2.73611
CD8A	GeneCards	2.72044
FLT1	GeneCards	2.71362
IFNA1	GeneCards	2.71362
ALOX5	GeneCards	2.69342
ADIPOQ	GeneCards	2.69342
SERPINC1	GeneCards	2.68806
IFNAR1	GeneCards	2.68498
EDN1	GeneCards	2.66464
IL2	GeneCards	2.66464
GPT	GeneCards	2.64298
G6PD	GeneCards	2.63373
MBL2	GeneCards	2.63373
PF4	GeneCards	2.63373
EPO	GeneCards	2.63373
ERVW-1	GeneCards	2.63373
KNG1	GeneCards	2.60639
STAT1	GeneCards	2.60011
F2	GeneCards	2.60011
SDC1	GeneCards	2.60011
CLEC4M	GeneCards	2.60011
STAT3	GeneCards	2.56397
SELL	GeneCards	2.56293
CCL4	GeneCards	2.56293
TTR	GeneCards	2.52073
IL1A	GeneCards	2.47066
CXCL1	GeneCards	2.47066
CXCL2	GeneCards	2.47066
ERG	GeneCards	2.46677
TAS2R1	GeneCards	2.46677
IL6R	GeneCards	2.46649
SIGLEC1	GeneCards	2.46649
F11	GeneCards	2.41701
VAMP8	GeneCards	2.40681
REN	GeneCards	2.40542
PLAUR	GeneCards	2.3986
ICAM1	GeneCards	2.39315
SCGB1A1	GeneCards	2.39315
AGER	GeneCards	2.37789
TNNT2	GeneCards	2.37319
VPS41	GeneCards	2.37319
GSTT1	GeneCards	2.37319
ENPEP	GeneCards	2.37303
BECN1	GeneCards	2.35086
MTHFR	GeneCards	2.32209
SAA1	GeneCards	2.32209
SELP	GeneCards	2.29118
TAS2R38	GeneCards	2.29118
DDX58	GeneCards	2.23726
SNAP29	GeneCards	2.22038
ESM1	GeneCards	2.22038
STX17	GeneCards	2.22038
MMP1	GeneCards	2.20017
NFE2L2	GeneCards	2.18362
IL33	GeneCards	2.17817
VKORC1	GeneCards	2.13601
STING1	GeneCards	2.13601
HLA-DRB1	GeneCards	2.10687
AHR	GeneCards	2.09691
CCL5	GeneCards	2.08123
CST3	GeneCards	2.06589
LDHA	GeneCards	2.04361
CCR3	GeneCards	2.0201
IRF2	GeneCards	2.0201
SURF1	GeneCards	2.0201
NCAM1	GeneCards	2.00923
APOL1	GeneCards	1.99607
LGALS3	GeneCards	1.99607
OAS2	GeneCards	1.97733
KLF2	GeneCards	1.97051
TEK	GeneCards	1.95705
AXL	GeneCards	1.94349
SIRT3	GeneCards	1.94349
EIF2B1	GeneCards	1.92879
GZMA	GeneCards	1.91472
TLR2	GeneCards	1.91029
SLC6A15	GeneCards	1.90679
DOCK6	GeneCards	1.90679
KDELR1	GeneCards	1.90679
NEDD1	GeneCards	1.90679
TTC27	GeneCards	1.90679
SERPING1	GeneCards	1.8838
HLA-G	GeneCards	1.8838
PLA2G7	GeneCards	1.86969
AKT1	GeneCards	1.85019
PLG	GeneCards	1.85019
TRPV1	GeneCards	1.85019
TRPA1	GeneCards	1.85019
GSTM1	GeneCards	1.85019
IFNL2	GeneCards	1.85019
MAVS	GeneCards	1.84577
PLA2G2A	GeneCards	1.84538
CD163	GeneCards	1.84538
VDR	GeneCards	1.81982
CHRFAM7A	GeneCards	1.81982
MAS1	GeneCards	1.813
SMN1	GeneCards	1.7928
SDCBP	GeneCards	1.7928
S100A12	GeneCards	1.7928
TICAM1	GeneCards	1.78436
FCGR1A	GeneCards	1.77112
C5	GeneCards	1.7708
C5AR1	GeneCards	1.7708
GC	GeneCards	1.7708
RB1CC1	GeneCards	1.7708
STX6	GeneCards	1.7708
STX7	GeneCards	1.7708
VPS16	GeneCards	1.7708
VPS18	GeneCards	1.7708
FTL	GeneCards	1.76402
MAF	GeneCards	1.76402
MAFB	GeneCards	1.76402
UNC13D	GeneCards	1.76402
HAVCR2	GeneCards	1.76402
FABP2	GeneCards	1.76402
TREM2	GeneCards	1.76402
THBS3	GeneCards	1.76402
LAG3	GeneCards	1.76402
MADCAM1	GeneCards	1.7561
NOS3	GeneCards	1.73311
CNR2	GeneCards	1.73311
ENPP2	GeneCards	1.73311
SREBF2	GeneCards	1.73311
P2RY14	GeneCards	1.73311
LPA	GeneCards	1.73311
TMPRSS4	GeneCards	1.73311
IL37	GeneCards	1.73311
RIOX2	GeneCards	1.73311
IFNL4	GeneCards	1.73311
ISG15	GeneCards	1.73014
PSME3	GeneCards	1.72074
FNDC5	GeneCards	1.72074
PALS1	GeneCards	1.72074
MDM2	GeneCards	1.70604
GPHN	GeneCards	1.70604
HSD17B4	GeneCards	1.70604
TCF3	GeneCards	1.70604
MYO1E	GeneCards	1.70604
TPM4	GeneCards	1.70604
LRRFIP2	GeneCards	1.70604
CCHCR1	GeneCards	1.70604
EIF3G	GeneCards	1.70604
DHX37	GeneCards	1.70604
QTRT1	GeneCards	1.70604
COPG1	GeneCards	1.70604
SURF6	GeneCards	1.70604
SLC35F1	GeneCards	1.70604
MON2	GeneCards	1.70604
MMP3	GeneCards	1.69949
CSF2	GeneCards	1.69949
ELAVL2	GeneCards	1.69949
LCN2	GeneCards	1.69949
PTGDR2	GeneCards	1.69949
TNFSF14	GeneCards	1.69949
UBE2L6	GeneCards	1.69949
KLRC2	GeneCards	1.69949
BTK	GeneCards	1.66231
ITK	GeneCards	1.66231
BCL2	GeneCards	1.66231
CAT	GeneCards	1.66231
MIF	GeneCards	1.66231
SLC6A4	GeneCards	1.66231
VEGFA	GeneCards	1.66231
LEP	GeneCards	1.66231
PAFAH1B1	GeneCards	1.66231
ULK1	GeneCards	1.66231
FCGR3A	GeneCards	1.66231
OLR1	GeneCards	1.66231
C9orf72	GeneCards	1.66231
RBM15	GeneCards	1.66231
ATG13	GeneCards	1.66231
SOCS1	GeneCards	1.65549
PLAU	GeneCards	1.64079
PDHX	GeneCards	1.64079
HMGCR	GeneCards	1.64079
NRG1	GeneCards	1.64079
OSMR	GeneCards	1.64079
PTPRS	GeneCards	1.64079
CYB5A	GeneCards	1.64079
ATP6V0A2	GeneCards	1.64079
SGCE	GeneCards	1.64079
PEG10	GeneCards	1.64079
PSMD11	GeneCards	1.64079
FAT1	GeneCards	1.64079
POLD3	GeneCards	1.64079
RNF213	GeneCards	1.64079
PDS5A	GeneCards	1.64079
GCNT3	GeneCards	1.64079
NCAPH2	GeneCards	1.64079
RMND1	GeneCards	1.64079
PALM	GeneCards	1.64079
MLEC	GeneCards	1.64079
TUT1	GeneCards	1.64079
TBC1D8	GeneCards	1.64079
ECHDC3	GeneCards	1.64079
STEAP1B	GeneCards	1.64079
P2RX7	GeneCards	1.62011
SPP1	GeneCards	1.62011
BDKRB1	GeneCards	1.62011
THPO	GeneCards	1.62011
CPA3	GeneCards	1.62011
LGALS9	GeneCards	1.62011
CTLA4	GeneCards	1.61663
CD274	GeneCards	1.61663
NPR3	GeneCards	1.58318
PAPPA	GeneCards	1.58318
XK	GeneCards	1.58318
CXCL5	GeneCards	1.57263
PIK3C3	GeneCards	1.57004
FPR1	GeneCards	1.57004
ATF4	GeneCards	1.57004
ITGAV	GeneCards	1.57004
IDO1	GeneCards	1.57004
TNFRSF13C	GeneCards	1.57004
SOD3	GeneCards	1.57004
VPS33A	GeneCards	1.57004
CXCL3	GeneCards	1.57004
ATG14	GeneCards	1.57004
OR51E2	GeneCards	1.57004
H2AC18	GeneCards	1.55992
ITGB3	GeneCards	1.53074
LMNB1	GeneCards	1.5053
CNBP	GeneCards	1.5053
MCUB	GeneCards	1.5053
SOCS3	GeneCards	1.5048
CCL20	GeneCards	1.5048
PSMD1	GeneCards	1.5048
SLCO4C1	GeneCards	1.5048
KLRC1	GeneCards	1.49798
ITGAM	GeneCards	1.48718
HP	GeneCards	1.48718
IRF9	GeneCards	1.48718
IGHMBP2	GeneCards	1.48718
TRIP4	GeneCards	1.48718
TK2	GeneCards	1.48718
PTBP1	GeneCards	1.48328
UBC	GeneCards	1.48328
B2M	GeneCards	1.42193
FGA	GeneCards	1.42193
CD81	GeneCards	1.42193
ANXA5	GeneCards	1.42193
FKRP	GeneCards	1.42193
FASN	GeneCards	1.34729
ANXA2	GeneCards	1.34729
CCL7	GeneCards	1.34729
PNPLA3	GeneCards	1.34729
TNNI1	GeneCards	1.34729
PARP14	GeneCards	1.34729
ERVFRD-1	GeneCards	1.34729
DCTN1	GeneCards	1.28644
CFTR	GeneCards	1.27367
MPO	GeneCards	1.27367
CD4	GeneCards	1.27367
PIK3C2A	GeneCards	1.27367
CD40LG	GeneCards	1.27367
IL5	GeneCards	1.27367
SFTPC	GeneCards	1.27367
CCL11	GeneCards	1.27367
ICOSLG	GeneCards	1.27367
ANPEP	GeneCards	1.26442
MMP12	GeneCards	1.26442
MYD88	GeneCards	1.17344
TLR8	GeneCards	1.12337
RAF1	GeneCards	1.11948
TYK2	GeneCards	1.11948
NTRK3	GeneCards	1.11948
DBH	GeneCards	1.11948
GRIN2B	GeneCards	1.11948
PIK3R1	GeneCards	1.11948
PTCH1	GeneCards	1.11948
ACACA	GeneCards	1.11948
GRIA1	GeneCards	1.11948
KCNQ2	GeneCards	1.11948
SMARCA4	GeneCards	1.11948
BAX	GeneCards	1.11948
EPHA7	GeneCards	1.11948
MAPK12	GeneCards	1.11948
CARD11	GeneCards	1.11948
GPX4	GeneCards	1.11948
GRM7	GeneCards	1.11948
IRS1	GeneCards	1.11948
SYT1	GeneCards	1.11948
RFC1	GeneCards	1.11948
VCL	GeneCards	1.11948
BMP2	GeneCards	1.11948
AVPR1A	GeneCards	1.11948
GRM8	GeneCards	1.11948
LIFR	GeneCards	1.11948
GP9	GeneCards	1.11948
KDM4B	GeneCards	1.11948
MELK	GeneCards	1.11948
PSMA6	GeneCards	1.11948
TCF7L2	GeneCards	1.11948
SOX5	GeneCards	1.11948
SLC19A1	GeneCards	1.11948
XDH	GeneCards	1.11948
TMPO	GeneCards	1.11948
UGDH	GeneCards	1.11948
CPS1	GeneCards	1.11948
CCR2	GeneCards	1.11948
EYA1	GeneCards	1.11948
KISS1R	GeneCards	1.11948
HRH4	GeneCards	1.11948
CHKB	GeneCards	1.11948
MBP	GeneCards	1.11948
PAK6	GeneCards	1.11948
TBL1XR1	GeneCards	1.11948
ROBO1	GeneCards	1.11948
SALL1	GeneCards	1.11948
S1PR2	GeneCards	1.11948
DAB1	GeneCards	1.11948
ACSL1	GeneCards	1.11948
LIAS	GeneCards	1.11948
LAMP2	GeneCards	1.11948
LMNB2	GeneCards	1.11948
MTNR1A	GeneCards	1.11948
MAGI2	GeneCards	1.11948
NCOR2	GeneCards	1.11948
PROK2	GeneCards	1.11948
RPL18	GeneCards	1.11948
SI	GeneCards	1.11948
CNDP1	GeneCards	1.11948
BRDT	GeneCards	1.11948
HDAC10	GeneCards	1.11948
ITGA9	GeneCards	1.11948
PLCE1	GeneCards	1.11948
KAT6B	GeneCards	1.11948
MAP2	GeneCards	1.11948
SH3GL1	GeneCards	1.11948
RPL13A	GeneCards	1.11948
SRD5A2	GeneCards	1.11948
CHST3	GeneCards	1.11948
ASRGL1	GeneCards	1.11948
CDH4	GeneCards	1.11948
DAGLA	GeneCards	1.11948
ADAMTSL1	GeneCards	1.11948
GNA12	GeneCards	1.11948
IQGAP2	GeneCards	1.11948
KLF15	GeneCards	1.11948
DPP9	GeneCards	1.11948
HIP1	GeneCards	1.11948
GFPT2	GeneCards	1.11948
IL1RAPL1	GeneCards	1.11948
NFASC	GeneCards	1.11948
MYT1L	GeneCards	1.11948
NBEAL2	GeneCards	1.11948
NUP107	GeneCards	1.11948
MLC1	GeneCards	1.11948
MBD4	GeneCards	1.11948
POLK	GeneCards	1.11948
RPL7A	GeneCards	1.11948
RPL9	GeneCards	1.11948
SH3GL2	GeneCards	1.11948
SHANK2	GeneCards	1.11948
SKP1	GeneCards	1.11948
SLC30A10	GeneCards	1.11948
SMOC2	GeneCards	1.11948
ADD2	GeneCards	1.11948
ATP6V1D	GeneCards	1.11948
CDC37	GeneCards	1.11948
CYTH2	GeneCards	1.11948
BHMT	GeneCards	1.11948
BRD1	GeneCards	1.11948
AS3MT	GeneCards	1.11948
GPM6A	GeneCards	1.11948
EDAR	GeneCards	1.11948
HPSE2	GeneCards	1.11948
HOMER1	GeneCards	1.11948
KDM4A	GeneCards	1.11948
ICAM3	GeneCards	1.11948
MBD2	GeneCards	1.11948
PTPRE	GeneCards	1.11948
PTP4A3	GeneCards	1.11948
STK26	GeneCards	1.11948
SIN3B	GeneCards	1.11948
RBM10	GeneCards	1.11948
NTM	GeneCards	1.11948
RFX3	GeneCards	1.11948
TMPRSS15	GeneCards	1.11948
ZNF423	GeneCards	1.11948
CD93	GeneCards	1.11948
CYP4F11	GeneCards	1.11948
COX6C	GeneCards	1.11948
ACYP2	GeneCards	1.11948
AADAT	GeneCards	1.11948
ARID3A	GeneCards	1.11948
CCRL2	GeneCards	1.11948
GLIS3	GeneCards	1.11948
GOLPH3	GeneCards	1.11948
GRIN3B	GeneCards	1.11948
EFNA2	GeneCards	1.11948
GALNT13	GeneCards	1.11948
DPYSL3	GeneCards	1.11948
DYNLRB2	GeneCards	1.11948
GAS7	GeneCards	1.11948
ICAM5	GeneCards	1.11948
MYH4	GeneCards	1.11948
LRP1B	GeneCards	1.11948
LMO3	GeneCards	1.11948
MARCO	GeneCards	1.11948
MED25	GeneCards	1.11948
MTA2	GeneCards	1.11948
PPP2R3C	GeneCards	1.11948
PPP2R5E	GeneCards	1.11948
PRMT6	GeneCards	1.11948
TUBGCP6	GeneCards	1.11948
RPS15	GeneCards	1.11948
RPS11	GeneCards	1.11948
RYBP	GeneCards	1.11948
SAFB	GeneCards	1.11948
PTPRR	GeneCards	1.11948
SCUBE2	GeneCards	1.11948
TRA2A	GeneCards	1.11948
UXS1	GeneCards	1.11948
VPS13B	GeneCards	1.11948
ANO3	GeneCards	1.11948
DLGAP2	GeneCards	1.11948
ANKLE2	GeneCards	1.11948
ASIC2	GeneCards	1.11948
FAM13A	GeneCards	1.11948
GTF2H3	GeneCards	1.11948
IQCE	GeneCards	1.11948
FREM2	GeneCards	1.11948
ILF3	GeneCards	1.11948
IMMP2L	GeneCards	1.11948
MUC2	GeneCards	1.11948
NUCB1	GeneCards	1.11948
MYRIP	GeneCards	1.11948
FRMD7	GeneCards	1.11948
NELL2	GeneCards	1.11948
TRAPPC9	GeneCards	1.11948
SV2C	GeneCards	1.11948
TCTN2	GeneCards	1.11948
TRIM44	GeneCards	1.11948
SACM1L	GeneCards	1.11948
RBFOX1	GeneCards	1.11948
CIRBP	GeneCards	1.11948
ANKRD6	GeneCards	1.11948
CSMD1	GeneCards	1.11948
AP3M1	GeneCards	1.11948
APBA3	GeneCards	1.11948
ARL4A	GeneCards	1.11948
CLYBL	GeneCards	1.11948
BCL2L14	GeneCards	1.11948
ALG12	GeneCards	1.11948
DAZAP1	GeneCards	1.11948
ENPP6	GeneCards	1.11948
HSD17B14	GeneCards	1.11948
ICAM4	GeneCards	1.11948
MYO1F	GeneCards	1.11948
MYOM2	GeneCards	1.11948
NAPB	GeneCards	1.11948
MAL	GeneCards	1.11948
NDST4	GeneCards	1.11948
PLCL2	GeneCards	1.11948
PLXNB2	GeneCards	1.11948
ST18	GeneCards	1.11948
WDR19	GeneCards	1.11948
UNC5D	GeneCards	1.11948
USP26	GeneCards	1.11948
RRAGD	GeneCards	1.11948
RCVRN	GeneCards	1.11948
PDZD2	GeneCards	1.11948
SETD1B	GeneCards	1.11948
RHOF	GeneCards	1.11948
SNRNP70	GeneCards	1.11948
POU2AF1	GeneCards	1.11948
CCL26	GeneCards	1.11948
DKKL1	GeneCards	1.11948
AHNAK	GeneCards	1.11948
BTG4	GeneCards	1.11948
ASB3	GeneCards	1.11948
EAPP	GeneCards	1.11948
FAM126A	GeneCards	1.11948
FAM177A1	GeneCards	1.11948
JMY	GeneCards	1.11948
GATB	GeneCards	1.11948
KBTBD8	GeneCards	1.11948
CHRAC1	GeneCards	1.11948
GUCY2F	GeneCards	1.11948
IFI44	GeneCards	1.11948
NEU4	GeneCards	1.11948
NEURL1	GeneCards	1.11948
NFKBIZ	GeneCards	1.11948
NSUN3	GeneCards	1.11948
NXT1	GeneCards	1.11948
NAALADL2	GeneCards	1.11948
MED22	GeneCards	1.11948
PLEKHA4	GeneCards	1.11948
TBC1D5	GeneCards	1.11948
STK32A	GeneCards	1.11948
STX18	GeneCards	1.11948
SYT4	GeneCards	1.11948
TAF5	GeneCards	1.11948
SPOCK2	GeneCards	1.11948
UBAC1	GeneCards	1.11948
SH3BGRL	GeneCards	1.11948
RASIP1	GeneCards	1.11948
SAFB2	GeneCards	1.11948
PPM1H	GeneCards	1.11948
RNF182	GeneCards	1.11948
RBMS3	GeneCards	1.11948
NTPCR	GeneCards	1.11948
PIH1D1	GeneCards	1.11948
RAB11FIP4	GeneCards	1.11948
PTOV1	GeneCards	1.11948
TMTC1	GeneCards	1.11948
ZNF699	GeneCards	1.11948
CHODL	GeneCards	1.11948
ADGRL4	GeneCards	1.11948
CABP1	GeneCards	1.11948
DDX55	GeneCards	1.11948
ALDH16A1	GeneCards	1.11948
ERI3	GeneCards	1.11948
GPR20	GeneCards	1.11948
GBA3	GeneCards	1.11948
EMP1	GeneCards	1.11948
DBX2	GeneCards	1.11948
INSC	GeneCards	1.11948
GZF1	GeneCards	1.11948
HS3ST4	GeneCards	1.11948
PIEZO2	GeneCards	1.11948
PCBP3	GeneCards	1.11948
NOC3L	GeneCards	1.11948
LRRC2	GeneCards	1.11948
MED26	GeneCards	1.11948
MEX3D	GeneCards	1.11948
ZNF496	GeneCards	1.11948
ZIC5	GeneCards	1.11948
SNX19	GeneCards	1.11948
SURF2	GeneCards	1.11948
TOMM7	GeneCards	1.11948
SH3D19	GeneCards	1.11948
SCGB2A1	GeneCards	1.11948
RSAD1	GeneCards	1.11948
RFX4	GeneCards	1.11948
RAP2C	GeneCards	1.11948
SDK1	GeneCards	1.11948
CEP97	GeneCards	1.11948
CPQ	GeneCards	1.11948
ADAT3	GeneCards	1.11948
BRWD3	GeneCards	1.11948
CHERP	GeneCards	1.11948
LUZP2	GeneCards	1.11948
ZNF426	GeneCards	1.11948
ZBTB11	GeneCards	1.11948
RGS22	GeneCards	1.11948
XIRP2	GeneCards	1.11948
CASD1	GeneCards	1.11948
DLK2	GeneCards	1.11948
EML3	GeneCards	1.11948
GALNTL6	GeneCards	1.11948
FXYD4	GeneCards	1.11948
KBTBD11	GeneCards	1.11948
NKAIN2	GeneCards	1.11948
N4BP2	GeneCards	1.11948
MED16	GeneCards	1.11948
POC5	GeneCards	1.11948
YIPF2	GeneCards	1.11948
ZBTB2	GeneCards	1.11948
ZNF266	GeneCards	1.11948
TBC1D8B	GeneCards	1.11948
SYDE1	GeneCards	1.11948
TSPYL5	GeneCards	1.11948
WDR18	GeneCards	1.11948
UNC80	GeneCards	1.11948
SLC35E3	GeneCards	1.11948
RAVER1	GeneCards	1.11948
PPAN	GeneCards	1.11948
RAB43	GeneCards	1.11948
RIC8B	GeneCards	1.11948
ZBED4	GeneCards	1.11948
SLITRK4	GeneCards	1.11948
WIZ	GeneCards	1.11948
CST9	GeneCards	1.11948
CALHM2	GeneCards	1.11948
FAM114A1	GeneCards	1.11948
GRWD1	GeneCards	1.11948
KRI1	GeneCards	1.11948
LMF2	GeneCards	1.11948
MYOZ3	GeneCards	1.11948
MYDGF	GeneCards	1.11948
NACC2	GeneCards	1.11948
MMS22L	GeneCards	1.11948
MIDN	GeneCards	1.11948
MIER2	GeneCards	1.11948
ZNF561	GeneCards	1.11948
ZNF562	GeneCards	1.11948
ZNF236	GeneCards	1.11948
TSPAN11	GeneCards	1.11948
SCAF1	GeneCards	1.11948
TMEM120B	GeneCards	1.11948
ZNF559	GeneCards	1.11948
COPRS	GeneCards	1.11948
C7orf50	GeneCards	1.11948
CDKN2AIPNL	GeneCards	1.11948
C10orf90	GeneCards	1.11948
C19orf44	GeneCards	1.11948
FAM189A1	GeneCards	1.11948
FAM81A	GeneCards	1.11948
HSD11B1L	GeneCards	1.11948
ISY1	GeneCards	1.11948
JADE2	GeneCards	1.11948
LDLRAD3	GeneCards	1.11948
HMCES	GeneCards	1.11948
NYAP2	GeneCards	1.11948
MISP	GeneCards	1.11948
ZDBF2	GeneCards	1.11948
POMZP3	GeneCards	1.11948
SBNO2	GeneCards	1.11948
OR10H2	GeneCards	1.11948
RABL2B	GeneCards	1.11948
TMEM259	GeneCards	1.11948
SMIM14	GeneCards	1.11948
CSTL1	GeneCards	1.11948
ARMT1	GeneCards	1.11948
HMGN5	GeneCards	1.11948
OBP2B	GeneCards	1.11948
FRMPD3	GeneCards	1.11948
PRR12	GeneCards	1.11948
TFDP3	GeneCards	1.11948
SLC35G1	GeneCards	1.11948
CCDC171	GeneCards	1.11948
ATXN7L3B	GeneCards	1.11948
CCDC172	GeneCards	1.11948
ARHGAP45	GeneCards	1.11948
FAM71D	GeneCards	1.11948
ZNF121	GeneCards	1.11948
OR10H4	GeneCards	1.11948
RGPD3	GeneCards	1.11948
ZGLP1	GeneCards	1.11948
ZNF846	GeneCards	1.11948
CALHM3	GeneCards	1.11948
C4orf45	GeneCards	1.11948
C2CD4C	GeneCards	1.11948
NUP62CL	GeneCards	1.11948
MAP10	GeneCards	1.11948
PRORP	GeneCards	1.11948
OR10H3	GeneCards	1.11948
OR10H5	GeneCards	1.11948
PRSS48	GeneCards	1.11948
TMEM196	GeneCards	1.11948
SWSAP1	GeneCards	1.11948
ECRG4	GeneCards	1.11948
LCE2B	GeneCards	1.11948
DUSP29	GeneCards	1.11948
MALRD1	GeneCards	1.11948
VCX2	GeneCards	1.11948
SERTM1	GeneCards	1.11948
TMEM170B	GeneCards	1.11948
SMIM7	GeneCards	1.11948
C10orf105	GeneCards	1.11948
C18orf63	GeneCards	1.11948
LCE2A	GeneCards	1.11948
DCDC2C	GeneCards	1.11948
TMEM178B	GeneCards	1.11948
SELENOO	GeneCards	1.11948
RFLNA	GeneCards	1.11948
COLCA2	GeneCards	1.11948
YJU2	GeneCards	1.11948
DIPK1C	GeneCards	1.11948
FHIP1A	GeneCards	1.11948
CFAP92	GeneCards	1.11948
ADM5	GeneCards	1.11948
HOATZ	GeneCards	1.11948
BUB1B-PAK6	GeneCards	1.11948
GSG1L2	GeneCards	1.11948
ENSG00000267303	GeneCards	1.11948
ENSG00000255508	GeneCards	1.11948
ENSG00000283563	GeneCards	1.11948
ENSG00000258790	GeneCards	1.11948
KPNA2	GeneCards	1.07981
RNASEL	GeneCards	1.05813
LY6E	GeneCards	1.04263
CXCL9	GeneCards	1.01259
