# Supplementary material for: Protective effect and mechanism of Qingfei Paidu decoction on myocardial damage mediated by influenza viruses
Source: Front Pharmacol. 2024 Feb 27;15:1309682. doi: 10.3389/fphar.2024.1309682 (PMC10927722; doi:10.3389/fphar.2024.1309682)
Supplement: Supplementary file 3 [file Table4.XLSX]

## Sheet: HMI genes
Table S4 Genes which were associated with HMI
Gene Symbol	Description	Category	Gifts	GC Id	Relevance score
IL6	Interleukin 6	Protein Coding	47	GC07P022725	39.0508
TNF	Tumor Necrosis Factor	Protein Coding	48	GC06P070143	34.3984
ACE	Angiotensin I Converting Enzyme	Protein Coding	47	GC17P063477	34.0287
APOE	Apolipoprotein E	Protein Coding	47	GC19P045397	33.4733
SERPINE1	Serpin Family E Member 1	Protein Coding	47	GC07P101127	32.7692
HIF1A	Hypoxia Inducible Factor 1 Subunit Alpha	Protein Coding	45	GC14P061695	30.3031
ITGB3	Integrin Subunit Beta 3	Protein Coding	47	GC17P048246	29.1001
F7	Coagulation Factor VII	Protein Coding	46	GC13P113105	28.0622
CRP	C-Reactive Protein	Protein Coding	44	GC01M159723	27.8692
OLR1	Oxidized Low Density Lipoprotein Receptor 1	Protein Coding	41	GC12M018216	27.8319
THBD	Thrombomodulin	Protein Coding	42	GC20M023026	26.9388
NPPB	Natriuretic Peptide B	Protein Coding	42	GC01M011858	26.8584
IL10	Interleukin 10	Protein Coding	44	GC01M206767	26.2475
IL1B	Interleukin 1 Beta	Protein Coding	46	GC02M112829	25.8389
VEGFA	Vascular Endothelial Growth Factor A	Protein Coding	46	GC06P043770	25.6168
TP53	Tumor Protein P53	Protein Coding	50	GC17M007661	25.3486
ESR1	Estrogen Receptor 1	Protein Coding	50	GC06P151656	25.1053
CXCL8	C-X-C Motif Chemokine Ligand 8	Protein Coding	39	GC04P073740	25.008
MMP9	Matrix Metallopeptidase 9	Protein Coding	51	GC20P046008	24.9013
PLAT	Plasminogen Activator, Tissue Type	Protein Coding	46	GC08M042174	24.5305
SOD1	Superoxide Dismutase 1	Protein Coding	49	GC21P031659	24.3777
EPO	Erythropoietin	Protein Coding	38	GC07P100720	24.254
VWF	Von Willebrand Factor	Protein Coding	46	GC12M005917	23.9945
CASP3	Caspase 3	Protein Coding	47	GC04M184627	23.4305
MB	Myoglobin	Protein Coding	42	GC22M035606	23.3579
F2	Coagulation Factor II, Thrombin	Protein Coding	46	GC11P046720	23.3548
TLR4	Toll Like Receptor 4	Protein Coding	48	GC09P117704	23.3334
NOS3	Nitric Oxide Synthase 3	Protein Coding	49	GC07P150990	23.1188
ALB	Albumin	Protein Coding	47	GC04P073397	22.6415
TNNI3	Troponin I3, Cardiac Type	Protein Coding	46	GC19M055151	22.1648
APOB	Apolipoprotein B	Protein Coding	43	GC02M020956	21.9565
NPPA	Natriuretic Peptide A	Protein Coding	44	GC01M011846	21.796
S100B	S100 Calcium Binding Protein B	Protein Coding	43	GC21M049546	21.5184
MPO	Myeloperoxidase	Protein Coding	48	GC17M058269	21.1629
EDN1	Endothelin 1	Protein Coding	45	GC06P012256	21.0503
NOS2	Nitric Oxide Synthase 2	Protein Coding	47	GC17M027756	20.8209
TNNT2	Troponin T2, Cardiac Type	Protein Coding	47	GC01M201359	20.6732
SCN5A	Sodium Voltage-Gated Channel Alpha Subunit 5	Protein Coding	48	GC03M038549	20.6159
TGFB1	Transforming Growth Factor Beta 1	Protein Coding	49	GC19M041301	20.5096
ICAM1	Intercellular Adhesion Molecule 1	Protein Coding	47	GC19P010272	20.4507
CCL2	C-C Motif Chemokine Ligand 2	Protein Coding	46	GC17P034255	20.1836
BDNF	Brain Derived Neurotrophic Factor	Protein Coding	44	GC11M027654	19.8151
LCN2	Lipocalin 2	Protein Coding	40	GC09P128149	19.7413
HMOX1	Heme Oxygenase 1	Protein Coding	50	GC22P035380	19.7162
SELP	Selectin P	Protein Coding	43	GC01M169558	19.5907
ADAMTS13	ADAM Metallopeptidase With Thrombospondin Type 1 Motif 13	Protein Coding	44	GC09P133414	19.4085
F3	Coagulation Factor III, Tissue Factor	Protein Coding	42	GC01M094546	19.3821
IFNG	Interferon Gamma	Protein Coding	45	GC12M068154	19.3611
MTHFR	Methylenetetrahydrofolate Reductase	Protein Coding	46	GC01M011785	18.7406
INS	Insulin	Protein Coding	45	GC11M002159	18.6356
IL18	Interleukin 18	Protein Coding	41	GC11M112143	18.5693
CTNNB1	Catenin Beta 1	Protein Coding	51	GC03P041236	18.5042
ENO2	Enolase 2	Protein Coding	45	GC12P006913	18.4575
PTGS2	Prostaglandin-Endoperoxide Synthase 2	Protein Coding	46	GC01M186640	18.3442
IGF1	Insulin Like Growth Factor 1	Protein Coding	47	GC12M102395	18.333
APOA1	Apolipoprotein A1	Protein Coding	46	GC11M116835	18.2672
PIK3C2A	Phosphatidylinositol-4-Phosphate 3-Kinase Catalytic Subunit Type 2 Alpha	Protein Coding	45	GC11M017424	18.0972
F5	Coagulation Factor V	Protein Coding	43	GC01M169511	17.7026
AGTR1	Angiotensin II Receptor Type 1	Protein Coding	48	GC03P148697	17.6885
GCLC	Glutamate-Cysteine Ligase Catalytic Subunit	Protein Coding	42	GC06M053497	17.6431
LPL	Lipoprotein Lipase	Protein Coding	47	GC08P019901	17.5678
DSP	Desmoplakin	Protein Coding	47	GC06P007541	17.5634
KNG1	Kininogen 1	Protein Coding	43	GC03P186717	17.3535
MMP3	Matrix Metallopeptidase 3	Protein Coding	48	GC11M102835	17.2745
GCLM	Glutamate-Cysteine Ligase Modifier Subunit	Protein Coding	39	GC01M093885	17.2399
CCT7	Chaperonin Containing TCP1 Subunit 7	Protein Coding	39	GC02P073233	17.2112
CKB	Creatine Kinase B	Protein Coding	43	GC14M103519	17.0879
CD36	CD36 Molecule	Protein Coding	46	GC07P080369	17.0256
LMNA	Lamin A/C	Protein Coding	46	GC01P156082	16.8686
SERPINC1	Serpin Family C Member 1	Protein Coding	46	GC01M174416	16.7685
GPT	Glutamic--Pyruvic Transaminase	Protein Coding	39	GC08P144502	16.6978
HMGB1	High Mobility Group Box 1	Protein Coding	43	GC13M030456	16.4929
GFAP	Glial Fibrillary Acidic Protein	Protein Coding	45	GC17M044905	16.4126
MAPK1	Mitogen-Activated Protein Kinase 1	Protein Coding	50	GC22M021759	16.3894
CXCL12	C-X-C Motif Chemokine Ligand 12	Protein Coding	43	GC10M044294	16.338
SELE	Selectin E	Protein Coding	41	GC01M169722	16.166
CAT	Catalase	Protein Coding	47	GC11P034460	16.1271
LDLR	Low Density Lipoprotein Receptor	Protein Coding	47	GC19P011091	16.1135
ADIPOQ	Adiponectin, C1Q And Collagen Domain Containing	Protein Coding	42	GC03P186842	16.1001
STAT3	Signal Transducer And Activator Of Transcription 3	Protein Coding	50	GC17M042313	16.0667
TTN	Titin	Protein Coding	45	GC02M178525	16.0644
GJA1	Gap Junction Protein Alpha 1	Protein Coding	48	GC06P121436	15.9889
PPARG	Peroxisome Proliferator Activated Receptor Gamma	Protein Coding	50	GC03P012287	15.8508
XDH	Xanthine Dehydrogenase	Protein Coding	44	GC02M031334	15.6495
MYBPC3	Myosin Binding Protein C3	Protein Coding	44	GC11M079657	15.5499
MMP2	Matrix Metallopeptidase 2	Protein Coding	50	GC16P055390	15.5185
HGF	Hepatocyte Growth Factor	Protein Coding	49	GC07M081699	15.3753
FGF2	Fibroblast Growth Factor 2	Protein Coding	44	GC04P122826	15.0745
CCN2	Cellular Communication Network Factor 2	Protein Coding	36	GC06M131948	14.9935
IL4	Interleukin 4	Protein Coding	43	GC05P132673	14.9149
NGF	Nerve Growth Factor	Protein Coding	47	GC01M115285	14.5293
CYCS	Cytochrome C, Somatic	Protein Coding	46	GC07M025118	14.5141
COMT	Catechol-O-Methyltransferase	Protein Coding	48	GC22P019941	14.4252
IL1A	Interleukin 1 Alpha	Protein Coding	41	GC02M112773	14.2635
MBP	Myelin Basic Protein	Protein Coding	43	GC18M076978	14.258
AGT	Angiotensinogen	Protein Coding	47	GC01M230702	14.2504
EGLN1	Egl-9 Family Hypoxia Inducible Factor 1	Protein Coding	47	GC01M231363	14.0481
AGER	Advanced Glycosylation End-Product Specific Receptor	Protein Coding	42	GC06M032180	13.9871
ADM	Adrenomedullin	Protein Coding	42	GC11P010304	13.9554
LEP	Leptin	Protein Coding	44	GC07P128241	13.8264
KCNJ5	Potassium Inwardly Rectifying Channel Subfamily J Member 5	Protein Coding	45	GC11P128891	13.7781
NTRK1	Neurotrophic Receptor Tyrosine Kinase 1	Protein Coding	47	GC01P156815	13.7578
ABCC9	ATP Binding Cassette Subfamily C Member 9	Protein Coding	43	GC12M021797	13.7347
ELN	Elastin	Protein Coding	43	GC07P074027	13.648
MAPK14	Mitogen-Activated Protein Kinase 14	Protein Coding	49	GC06P070283	13.6222
FABP3	Fatty Acid Binding Protein 3	Protein Coding	41	GC01M031365	13.6218
BCL2	BCL2 Apoptosis Regulator	Protein Coding	48	GC18M063123	13.6094
VCAM1	Vascular Cell Adhesion Molecule 1	Protein Coding	43	GC01P100719	13.5544
CSF3	Colony Stimulating Factor 3	Protein Coding	37	GC17P040015	13.4745
ADRB2	Adrenoceptor Beta 2	Protein Coding	47	GC05P148825	13.3838
NOS1	Nitric Oxide Synthase 1	Protein Coding	47	GC12M117208	13.3181
ENG	Endoglin	Protein Coding	44	GC09M127815	13.2576
MMP1	Matrix Metallopeptidase 1	Protein Coding	48	GC11M102810	13.2394
SMARCA4	SWI/SNF Related, Matrix Associated, Actin Dependent Regulator Of Chromatin, Subfamily A, Member 4	Protein Coding	47	GC19P010932	13.2148
REN	Renin	Protein Coding	45	GC01M204154	13.2112
SLC6A4	Solute Carrier Family 6 Member 4	Protein Coding	46	GC17M030194	13.1015
TIMP1	TIMP Metallopeptidase Inhibitor 1	Protein Coding	42	GC0XP047583	13.0172
ABCA1	ATP Binding Cassette Subfamily A Member 1	Protein Coding	45	GC09M104781	13.0115
HP	Haptoglobin	Protein Coding	42	GC16P072089	12.9045
TH	Tyrosine Hydroxylase	Protein Coding	50	GC11M002163	12.8907
ITGAM	Integrin Subunit Alpha M	Protein Coding	44	GC16P037846	12.8821
TTR	Transthyretin	Protein Coding	46	GC18P031557	12.8816
C3	Complement C3	Protein Coding	45	GC19M006677	12.827
RYR2	Ryanodine Receptor 2	Protein Coding	46	GC01P237042	12.7579
F10	Coagulation Factor X	Protein Coding	46	GC13P113122	12.7493
HMGCR	3-Hydroxy-3-Methylglutaryl-CoA Reductase	Protein Coding	44	GC05P075336	12.6816
JAK2	Janus Kinase 2	Protein Coding	50	GC09P004985	12.6647
ELANE	Elastase, Neutrophil Expressed	Protein Coding	44	GC19P001053	12.6456
LGALS3	Galectin 3	Protein Coding	42	GC14P055124	12.5148
SLC17A5	Solute Carrier Family 17 Member 5	Protein Coding	42	GC06M073593	12.4904
CYP2C19	Cytochrome P450 Family 2 Subfamily C Member 19	Protein Coding	47	GC10P094762	12.448
SPTAN1	Spectrin Alpha, Non-Erythrocytic 1	Protein Coding	46	GC09P128552	12.4371
JUP	Junction Plakoglobin	Protein Coding	45	GC17M041754	12.3716
CD46	CD46 Molecule	Protein Coding	43	GC01P207752	12.2628
IL17A	Interleukin 17A	Protein Coding	39	GC06P052186	12.2395
CXCR4	C-X-C Motif Chemokine Receptor 4	Protein Coding	50	GC02M136114	12.2087
VHL	Von Hippel-Lindau Tumor Suppressor	Protein Coding	44	GC03P011651	12.1845
PPARA	Peroxisome Proliferator Activated Receptor Alpha	Protein Coding	44	GC22P046150	12.1688
ALOX5	Arachidonate 5-Lipoxygenase	Protein Coding	47	GC10P045374	12.0913
HLA-B	Major Histocompatibility Complex, Class I, B	Protein Coding	45	GC06M056463	12.0834
AVP	Arginine Vasopressin	Protein Coding	44	GC20M003082	12.0357
HAVCR1	Hepatitis A Virus Cellular Receptor 1	Protein Coding	40	GC05M157028	12.0253
F9	Coagulation Factor IX	Protein Coding	44	GC0XP139530	12.0133
AKT1	AKT Serine/Threonine Kinase 1	Protein Coding	51	GC14M104769	11.8859
NPY	Neuropeptide Y	Protein Coding	43	GC07P024290	11.8755
SOD3	Superoxide Dismutase 3	Protein Coding	39	GC04P024798	11.864
SLC1A3	Solute Carrier Family 1 Member 3	Protein Coding	48	GC05P036632	11.841
NFE2L2	NFE2 Like BZIP Transcription Factor 2	Protein Coding	46	GC02M177227	11.8186
TLR2	Toll Like Receptor 2	Protein Coding	48	GC04P153684	11.8131
SIRT1	Sirtuin 1	Protein Coding	46	GC10P067884	11.7702
PTGS1	Prostaglandin-Endoperoxide Synthase 1	Protein Coding	44	GC09P122370	11.7449
FAS	Fas Cell Surface Death Receptor	Protein Coding	47	GC10P089158	11.7324
PTX3	Pentraxin 3	Protein Coding	40	GC03P157436	11.7201
ATM	ATM Serine/Threonine Kinase	Protein Coding	50	GC11P108222	11.7043
TNFRSF1A	TNF Receptor Superfamily Member 1A	Protein Coding	46	GC12M006328	11.6173
PECAM1	Platelet And Endothelial Cell Adhesion Molecule 1	Protein Coding	38	GC17M064319	11.6114
TGFB3	Transforming Growth Factor Beta 3	Protein Coding	44	GC14M075958	11.6063
ITGA2B	Integrin Subunit Alpha 2b	Protein Coding	48	GC17M044616	11.5705
THBS1	Thrombospondin 1	Protein Coding	42	GC15P039581	11.3889
MYH6	Myosin Heavy Chain 6	Protein Coding	44	GC14M023381	11.3854
SPP1	Secreted Phosphoprotein 1	Protein Coding	43	GC04P087975	11.3374
DES	Desmin	Protein Coding	45	GC02P219418	11.3332
EP300	E1A Binding Protein P300	Protein Coding	48	GC22P041091	11.3011
SLC2A1	Solute Carrier Family 2 Member 1	Protein Coding	50	GC01M042925	11.2271
CBS	Cystathionine Beta-Synthase	Protein Coding	47	GC21M043053	11.2052
SELL	Selectin L	Protein Coding	40	GC01M169690	11.1651
GDF15	Growth Differentiation Factor 15	Protein Coding	39	GC19P031561	11.1279
PTPN11	Protein Tyrosine Phosphatase Non-Receptor Type 11	Protein Coding	50	GC12P112418	11.095
IL1RN	Interleukin 1 Receptor Antagonist	Protein Coding	46	GC02P119261	11.0594
ALDH2	Aldehyde Dehydrogenase 2 Family Member	Protein Coding	48	GC12P111766	11.039
PF4	Platelet Factor 4	Protein Coding	39	GC04M073980	11.0342
CYP2C9	Cytochrome P450 Family 2 Subfamily C Member 9	Protein Coding	47	GC10P094938	11.0174
CDKN2A	Cyclin Dependent Kinase Inhibitor 2A	Protein Coding	48	GC09M021967	11.0098
IL6R	Interleukin 6 Receptor	Protein Coding	46	GC01P154405	10.9778
SP1	Sp1 Transcription Factor	Protein Coding	42	GC12P053380	10.9293
AQP4	Aquaporin 4	Protein Coding	44	GC18M026852	10.8635
CKM	Creatine Kinase, M-Type	Protein Coding	42	GC19M045306	10.8388
PTEN	Phosphatase And Tensin Homolog	Protein Coding	50	GC10P087863	10.7575
PIK3CG	Phosphatidylinositol-4,5-Bisphosphate 3-Kinase Catalytic Subunit Gamma	Protein Coding	46	GC07P106865	10.7535
KDR	Kinase Insert Domain Receptor	Protein Coding	50	GC04M055078	10.7516
CLU	Clusterin	Protein Coding	43	GC08M027596	10.7357
CCL5	C-C Motif Chemokine Ligand 5	Protein Coding	41	GC17M035871	10.7138
ANGPT1	Angiopoietin 1	Protein Coding	44	GC08M107246	10.6922
PKP2	Plakophilin 2	Protein Coding	43	GC12M032790	10.6868
MIF	Macrophage Migration Inhibitory Factor	Protein Coding	47	GC22P023894	10.6449
ACE2	Angiotensin Converting Enzyme 2	Protein Coding	46	GC0XM015494	10.6078
C4A	Complement C4A (Rodgers Blood Group)	Protein Coding	42	GC06P070165	10.5483
POSTN	Periostin	Protein Coding	41	GC13M037562	10.5356
SOD2	Superoxide Dismutase 2	Protein Coding	48	GC06M159669	10.437
RETN	Resistin	Protein Coding	41	GC19P007669	10.3832
TSC2	TSC Complex Subunit 2	Protein Coding	47	GC16P008040	10.2555
GSR	Glutathione-Disulfide Reductase	Protein Coding	47	GC08M030678	10.2362
HSPA8	Heat Shock Protein Family A (Hsp70) Member 8	Protein Coding	45	GC11M123057	10.2231
CASP1	Caspase 1	Protein Coding	48	GC11M105025	10.1746
ANXA5	Annexin A5	Protein Coding	44	GC04M121667	10.1656
CXCL10	C-X-C Motif Chemokine Ligand 10	Protein Coding	42	GC04M076021	10.112
PARP1	Poly(ADP-Ribose) Polymerase 1	Protein Coding	47	GC01M226360	10.0963
FN1	Fibronectin 1	Protein Coding	48	GC02M215360	10.0749
FLT1	Fms Related Receptor Tyrosine Kinase 1	Protein Coding	48	GC13M028300	10.0666
DRD2	Dopamine Receptor D2	Protein Coding	48	GC11M113409	10.032
JUN	Jun Proto-Oncogene, AP-1 Transcription Factor Subunit	Protein Coding	46	GC01M058780	9.97969
CFI	Complement Factor I	Protein Coding	44	GC04M109732	9.97227
GHRL	Ghrelin And Obestatin Prepropeptide	Protein Coding	41	GC03M010285	9.96422
CCL3	C-C Motif Chemokine Ligand 3	Protein Coding	37	GC17M036088	9.95192
APLN	Apelin	Protein Coding	35	GC0XM129645	9.95182
HSPG2	Heparan Sulfate Proteoglycan 2	Protein Coding	44	GC01M021822	9.94246
PLA2G6	Phospholipase A2 Group VI	Protein Coding	46	GC22M054005	9.93654
AGTR2	Angiotensin II Receptor Type 2	Protein Coding	41	GC0XP116170	9.93637
EGFR	Epidermal Growth Factor Receptor	Protein Coding	51	GC07P055019	9.92367
PROCR	Protein C Receptor	Protein Coding	39	GC20P035303	9.85484
CHAT	Choline O-Acetyltransferase	Protein Coding	45	GC10P049609	9.85166
IGFBP1	Insulin Like Growth Factor Binding Protein 1	Protein Coding	41	GC07P047280	9.82665
CDH5	Cadherin 5	Protein Coding	44	GC16P066366	9.76522
MAPT	Microtubule Associated Protein Tau	Protein Coding	47	GC17P045894	9.74948
CCND1	Cyclin D1	Protein Coding	50	GC11P069641	9.73759
CHKA	Choline Kinase Alpha	Protein Coding	40	GC11M068052	9.69679
SRC	SRC Proto-Oncogene, Non-Receptor Tyrosine Kinase	Protein Coding	49	GC20P037344	9.68338
GAPDH	Glyceraldehyde-3-Phosphate Dehydrogenase	Protein Coding	46	GC12P016412	9.6792
ITGA2	Integrin Subunit Alpha 2	Protein Coding	43	GC05P052989	9.66294
CCR5	C-C Motif Chemokine Receptor 5	Protein Coding	44	GC03P046383	9.55941
CD55	CD55 Molecule (Cromer Blood Group)	Protein Coding	44	GC01P207321	9.55103
BAX	BCL2 Associated X, Apoptosis Regulator	Protein Coding	46	GC19P048954	9.54835
CAV1	Caveolin 1	Protein Coding	46	GC07P116524	9.54578
HPRT1	Hypoxanthine Phosphoribosyltransferase 1	Protein Coding	46	GC0XP134460	9.50444
BRAF	B-Raf Proto-Oncogene, Serine/Threonine Kinase	Protein Coding	51	GC07M140726	9.49453
PTGIS	Prostaglandin I2 Synthase	Protein Coding	46	GC20M049503	9.4565
MECP2	Methyl-CpG Binding Protein 2	Protein Coding	43	GC0XM154021	9.41834
GH1	Growth Hormone 1	Protein Coding	42	GC17M063917	9.31731
CREBBP	CREB Binding Protein	Protein Coding	50	GC16M005641	9.31226
PRL	Prolactin	Protein Coding	40	GC06M022287	9.28181
IL2	Interleukin 2	Protein Coding	42	GC04M122451	9.25877
EPAS1	Endothelial PAS Domain Protein 1	Protein Coding	47	GC02P046293	9.25241
MEF2C	Myocyte Enhancer Factor 2C	Protein Coding	47	GC05M088718	9.21769
UCHL1	Ubiquitin C-Terminal Hydrolase L1	Protein Coding	48	GC04P041256	9.20233
CD40	CD40 Molecule	Protein Coding	45	GC20P046118	9.19964
FOS	Fos Proto-Oncogene, AP-1 Transcription Factor Subunit	Protein Coding	48	GC14P075278	9.19923
CALCA	Calcitonin Related Polypeptide Alpha	Protein Coding	41	GC11M014945	9.18774
NLRP3	NLR Family Pyrin Domain Containing 3	Protein Coding	45	GC01P247415	9.16246
ARG1	Arginase 1	Protein Coding	47	GC06P131473	9.13386
TPM1	Tropomyosin 1	Protein Coding	47	GC15P089078	9.10266
PVALB	Parvalbumin	Protein Coding	37	GC22M036800	9.06239
SORT1	Sortilin 1	Protein Coding	41	GC01M109310	9.03962
CDH2	Cadherin 2	Protein Coding	50	GC18M027950	9.01489
COL1A1	Collagen Type I Alpha 1 Chain	Protein Coding	48	GC17M050183	8.94082
CCL11	C-C Motif Chemokine Ligand 11	Protein Coding	40	GC17P034285	8.9346
SERPINA3	Serpin Family A Member 3	Protein Coding	41	GC14P094612	8.89831
HSPA4	Heat Shock Protein Family A (Hsp70) Member 4	Protein Coding	40	GC05P133051	8.88715
KCNB1	Potassium Voltage-Gated Channel Subfamily B Member 1	Protein Coding	46	GC20M049293	8.87661
TSC1	TSC Complex Subunit 1	Protein Coding	45	GC09M132891	8.81253
PAPPA	Pappalysin 1	Protein Coding	39	GC09P117750	8.76675
F2R	Coagulation Factor II Thrombin Receptor	Protein Coding	44	GC05P076716	8.74942
CDKN2B	Cyclin Dependent Kinase Inhibitor 2B	Protein Coding	46	GC09M022002	8.68856
IL1R1	Interleukin 1 Receptor Type 1	Protein Coding	43	GC02P102136	8.65661
CD34	CD34 Molecule	Protein Coding	40	GC01M207880	8.65485
NR3C2	Nuclear Receptor Subfamily 3 Group C Member 2	Protein Coding	46	GC04M148078	8.6534
ADORA1	Adenosine A1 Receptor	Protein Coding	45	GC01P203090	8.61049
CTF1	Cardiotrophin 1	Protein Coding	36	GC16P037823	8.59956
BDKRB2	Bradykinin Receptor B2	Protein Coding	42	GC14P096205	8.56769
CPT2	Carnitine Palmitoyltransferase 2	Protein Coding	47	GC01P053196	8.56483
CYBA	Cytochrome B-245 Alpha Chain	Protein Coding	45	GC16M088643	8.54557
HLA-DQB1	Major Histocompatibility Complex, Class II, DQ Beta 1	Protein Coding	40	GC06M056568	8.51051
PGF	Placental Growth Factor	Protein Coding	40	GC14M074941	8.50225
ITGB2	Integrin Subunit Beta 2	Protein Coding	48	GC21M044885	8.45581
APP	Amyloid Beta Precursor Protein	Protein Coding	48	GC21M025880	8.44911
HLA-A	Major Histocompatibility Complex, Class I, A	Protein Coding	45	GC06P070103	8.38961
SETD2	SET Domain Containing 2, Histone Lysine Methyltransferase	Protein Coding	44	GC03M047033	8.36495
SLC9A1	Solute Carrier Family 9 Member A1	Protein Coding	48	GC01M027109	8.36468
MAPK8	Mitogen-Activated Protein Kinase 8	Protein Coding	47	GC10P048306	8.3281
NFKB1	Nuclear Factor Kappa B Subunit 1	Protein Coding	50	GC04P102501	8.32282
TXN	Thioredoxin	Protein Coding	43	GC09M110243	8.31037
ITGB1	Integrin Subunit Beta 1	Protein Coding	47	GC10M032916	8.29211
SERPINA1	Serpin Family A Member 1	Protein Coding	46	GC14M094376	8.27455
CP	Ceruloplasmin	Protein Coding	46	GC03M149162	8.24876
MME	Membrane Metalloendopeptidase	Protein Coding	47	GC03P155024	8.22091
TF	Transferrin	Protein Coding	46	GC03P133666	8.17478
HSP90AA1	Heat Shock Protein 90 Alpha Family Class A Member 1	Protein Coding	45	GC14M102080	8.16534
ANGPT2	Angiopoietin 2	Protein Coding	43	GC08M006499	8.14793
HSPD1	Heat Shock Protein Family D (Hsp60) Member 1	Protein Coding	45	GC02M197486	8.13879
CD59	CD59 Molecule (CD59 Blood Group)	Protein Coding	43	GC11M033704	8.12057
C1S	Complement C1s	Protein Coding	44	GC12P016445	8.11992
PALLD	Palladin, Cytoskeletal Associated Protein	Protein Coding	42	GC04P168497	8.11298
HSPA1A	Heat Shock Protein Family A (Hsp70) Member 1A	Protein Coding	42	GC06P070160	8.09221
TERT	Telomerase Reverse Transcriptase	Protein Coding	49	GC05M001253	8.07428
MYC	MYC Proto-Oncogene, BHLH Transcription Factor	Protein Coding	48	GC08P127735	8.02359
SCN1A	Sodium Voltage-Gated Channel Alpha Subunit 1	Protein Coding	45	GC02M165989	8.02298
DNASE1	Deoxyribonuclease 1	Protein Coding	40	GC16P003611	7.99247
ADD1	Adducin 1	Protein Coding	43	GC04P002855	7.98998
PDE5A	Phosphodiesterase 5A	Protein Coding	43	GC04M119494	7.98313
EGF	Epidermal Growth Factor	Protein Coding	48	GC04P109912	7.95214
CIITA	Class II Major Histocompatibility Complex Transactivator	Protein Coding	43	GC16P010879	7.94679
GNB3	G Protein Subunit Beta 3	Protein Coding	45	GC12P006839	7.93291
MPL	MPL Proto-Oncogene, Thrombopoietin Receptor	Protein Coding	45	GC01P043337	7.90624
MTOR	Mechanistic Target Of Rapamycin Kinase	Protein Coding	51	GC01M011106	7.87252
BMP6	Bone Morphogenetic Protein 6	Protein Coding	41	GC06P007726	7.81122
ITGAL	Integrin Subunit Alpha L	Protein Coding	44	GC16P030472	7.81118
NOTCH1	Notch Receptor 1	Protein Coding	48	GC09M137034	7.77944
VIP	Vasoactive Intestinal Peptide	Protein Coding	43	GC06P152750	7.77812
ACTC1	Actin Alpha Cardiac Muscle 1	Protein Coding	40	GC15M034790	7.74675
MTR	5-Methyltetrahydrofolate-Homocysteine Methyltransferase	Protein Coding	44	GC01P236795	7.73507
RYR1	Ryanodine Receptor 1	Protein Coding	44	GC19P044882	7.68172
SELPLG	Selectin P Ligand	Protein Coding	40	GC12M108621	7.66807
CALR	Calreticulin	Protein Coding	48	GC19P012938	7.6583
DSG2	Desmoglein 2	Protein Coding	44	GC18P031498	7.65762
S100A1	S100 Calcium Binding Protein A1	Protein Coding	39	GC01P153627	7.6474
PRKCA	Protein Kinase C Alpha	Protein Coding	48	GC17P066302	7.64308
TFPI	Tissue Factor Pathway Inhibitor	Protein Coding	42	GC02M187464	7.61716
CX3CR1	C-X3-C Motif Chemokine Receptor 1	Protein Coding	43	GC03M039279	7.61405
PDGFRB	Platelet Derived Growth Factor Receptor Beta	Protein Coding	51	GC05M150113	7.61378
TCF4	Transcription Factor 4	Protein Coding	44	GC18M055222	7.61377
NAGLU	N-Acetyl-Alpha-Glucosaminidase	Protein Coding	40	GC17P042615	7.60156
THPO	Thrombopoietin	Protein Coding	39	GC03M184371	7.55675
CTLA4	Cytotoxic T-Lymphocyte Associated Protein 4	Protein Coding	43	GC02P203867	7.55392
HIF3A	Hypoxia Inducible Factor 3 Subunit Alpha	Protein Coding	38	GC19P046297	7.50916
COL4A1	Collagen Type IV Alpha 1 Chain	Protein Coding	46	GC13M110148	7.50561
MMP13	Matrix Metallopeptidase 13	Protein Coding	48	GC11M102942	7.49217
HSPB1	Heat Shock Protein Family B (Small) Member 1	Protein Coding	49	GC07P076302	7.46532
ARNT	Aryl Hydrocarbon Receptor Nuclear Translocator	Protein Coding	42	GC01M150809	7.46141
FABP12	Fatty Acid Binding Protein 12	Protein Coding	30	GC08M081524	7.4516
MYDGF	Myeloid Derived Growth Factor	Protein Coding	31	GC19M004641	7.4325
EGR1	Early Growth Response 1	Protein Coding	41	GC05P138465	7.35788
MT-ATP6	Mitochondrially Encoded ATP Synthase Membrane Subunit 6	Protein Coding	32	GCMTP008531	7.31805
MBL2	Mannose Binding Lectin 2	Protein Coding	44	GC10M052760	7.27786
DNM1	Dynamin 1	Protein Coding	48	GC09P128191	7.26675
KCNA2	Potassium Voltage-Gated Channel Subfamily A Member 2	Protein Coding	44	GC01M110519	7.25532
UTS2	Urotensin 2	Protein Coding	39	GC01M007843	7.23242
PLAU	Plasminogen Activator, Urokinase	Protein Coding	48	GC10P073909	7.22803
CRYAB	Crystallin Alpha B	Protein Coding	42	GC11M111908	7.22576
PLAUR	Plasminogen Activator, Urokinase Receptor	Protein Coding	42	GC19M043646	7.20983
ABCB1	ATP Binding Cassette Subfamily B Member 1	Protein Coding	49	GC07M087504	7.18464
TNFRSF11B	TNF Receptor Superfamily Member 11b	Protein Coding	44	GC08M118923	7.17516
CASP9	Caspase 9	Protein Coding	46	GC01M015491	7.11363
CCR6	C-C Motif Chemokine Receptor 6	Protein Coding	43	GC06P167111	7.10727
MMP7	Matrix Metallopeptidase 7	Protein Coding	46	GC11M102425	7.09185
EPOR	Erythropoietin Receptor	Protein Coding	45	GC19M011377	7.08572
VIM	Vimentin	Protein Coding	47	GC10P017227	7.06033
BCL2L1	BCL2 Like 1	Protein Coding	44	GC20M031664	7.06015
LRP1	LDL Receptor Related Protein 1	Protein Coding	45	GC12P057128	7.05279
GGT1	Gamma-Glutamyltransferase 1	Protein Coding	46	GC22P024583	7.01984
CYP11B2	Cytochrome P450 Family 11 Subfamily B Member 2	Protein Coding	45	GC08M142910	6.99677
DPP4	Dipeptidyl Peptidase 4	Protein Coding	47	GC02M161992	6.97433
ADORA2B	Adenosine A2b Receptor	Protein Coding	45	GC17P015927	6.93348
EGLN3	Egl-9 Family Hypoxia Inducible Factor 3	Protein Coding	44	GC14M033924	6.93049
FASLG	Fas Ligand	Protein Coding	44	GC01P172628	6.91572
NAMPT	Nicotinamide Phosphoribosyltransferase	Protein Coding	45	GC07M106248	6.90996
CD163	CD163 Molecule	Protein Coding	40	GC12M007477	6.87904
IGFBP3	Insulin Like Growth Factor Binding Protein 3	Protein Coding	42	GC07M045912	6.86236
MAPK3	Mitogen-Activated Protein Kinase 3	Protein Coding	47	GC16M034315	6.84512
CXCL2	C-X-C Motif Chemokine Ligand 2	Protein Coding	38	GC04M074097	6.84382
NPPC	Natriuretic Peptide C	Protein Coding	39	GC02M231921	6.81303
CFTR	CF Transmembrane Conductance Regulator	Protein Coding	48	GC07P117287	6.80012
CYP2E1	Cytochrome P450 Family 2 Subfamily E Member 1	Protein Coding	43	GC10P133520	6.79354
TGFB2	Transforming Growth Factor Beta 2	Protein Coding	48	GC01P218345	6.78015
STAT1	Signal Transducer And Activator Of Transcription 1	Protein Coding	50	GC02M190908	6.75792
MIB1	MIB E3 Ubiquitin Protein Ligase 1	Protein Coding	44	GC18P021704	6.7361
SMAD3	SMAD Family Member 3	Protein Coding	47	GC15P067063	6.70835
FMR1	FMRP Translational Regulator 1	Protein Coding	42	GC0XP147933	6.70369
ADORA3	Adenosine A3 Receptor	Protein Coding	44	GC01M111499	6.6784
AHSP	Alpha Hemoglobin Stabilizing Protein	Protein Coding	35	GC16P031527	6.67691
CSF2	Colony Stimulating Factor 2	Protein Coding	41	GC05P132073	6.65936
CA3	Carbonic Anhydrase 3	Protein Coding	39	GC08P085373	6.64547
ADORA2A	Adenosine A2a Receptor	Protein Coding	44	GC22P024417	6.63281
CASP8	Caspase 8	Protein Coding	50	GC02P201233	6.61137
RAF1	Raf-1 Proto-Oncogene, Serine/Threonine Kinase	Protein Coding	51	GC03M012583	6.59739
MAPK10	Mitogen-Activated Protein Kinase 10	Protein Coding	48	GC04M085990	6.58128
KRT18	Keratin 18	Protein Coding	46	GC12P052948	6.54179
MAOA	Monoamine Oxidase A	Protein Coding	47	GC0XP043654	6.52692
HBB	Hemoglobin Subunit Beta	Protein Coding	43	GC11M006025	6.52487
GSTM1	Glutathione S-Transferase Mu 1	Protein Coding	40	GC01P109687	6.50668
KCNJ11	Potassium Inwardly Rectifying Channel Subfamily J Member 11	Protein Coding	46	GC11M017437	6.49929
ADA	Adenosine Deaminase	Protein Coding	48	GC20M044620	6.48862
KCNH2	Potassium Voltage-Gated Channel Subfamily H Member 2	Protein Coding	48	GC07M150944	6.47805
PRKAA2	Protein Kinase AMP-Activated Catalytic Subunit Alpha 2	Protein Coding	48	GC01P056645	6.44513
CR1	Complement C3b/C4b Receptor 1 (Knops Blood Group)	Protein Coding	43	GC01P207496	6.43801
SDHB	Succinate Dehydrogenase Complex Iron Sulfur Subunit B	Protein Coding	46	GC01M017638	6.43068
BMP2	Bone Morphogenetic Protein 2	Protein Coding	44	GC20P006696	6.43008
OPRD1	Opioid Receptor Delta 1	Protein Coding	42	GC01P028812	6.42471
NPR1	Natriuretic Peptide Receptor 1	Protein Coding	44	GC01P153810	6.40583
ABRAXAS2	Abraxas 2, BRISC Complex Subunit	Protein Coding	27	GC10P124802	6.3915
RAC1	Rac Family Small GTPase 1	Protein Coding	47	GC07P006377	6.37116
LDHA	Lactate Dehydrogenase A	Protein Coding	48	GC11P018394	6.35888
SERPING1	Serpin Family G Member 1	Protein Coding	44	GC11P057597	6.33684
TKT	Transketolase	Protein Coding	45	GC03M053224	6.33243
EPRS1	Glutamyl-Prolyl-TRNA Synthetase 1	Protein Coding	34	GC01M219969	6.31764
TNFRSF1B	TNF Receptor Superfamily Member 1B	Protein Coding	44	GC01P012167	6.31548
TET2	Tet Methylcytosine Dioxygenase 2	Protein Coding	43	GC04P105145	6.30367
MYL2	Myosin Light Chain 2	Protein Coding	46	GC12M110910	6.2908
MMP12	Matrix Metallopeptidase 12	Protein Coding	43	GC11M102862	6.27981
POMC	Proopiomelanocortin	Protein Coding	45	GC02M025160	6.24873
HDAC4	Histone Deacetylase 4	Protein Coding	49	GC02M239048	6.19092
RHOA	Ras Homolog Family Member A	Protein Coding	45	GC03M049359	6.18355
NOX4	NADPH Oxidase 4	Protein Coding	40	GC11M089324	6.18021
PDE3A	Phosphodiesterase 3A	Protein Coding	47	GC12P020294	6.16288
MAP2K1	Mitogen-Activated Protein Kinase Kinase 1	Protein Coding	51	GC15P066386	6.15974
DMD	Dystrophin	Protein Coding	45	GC0XM031097	6.1512
PDGFB	Platelet Derived Growth Factor Subunit B	Protein Coding	47	GC22M053523	6.12065
CREB1	CAMP Responsive Element Binding Protein 1	Protein Coding	47	GC02P207529	6.11977
G6PD	Glucose-6-Phosphate Dehydrogenase	Protein Coding	47	GC0XM154531	6.08441
TNC	Tenascin C	Protein Coding	47	GC09M115019	6.04783
ATP2A2	ATPase Sarcoplasmic/Endoplasmic Reticulum Ca2+ Transporting 2	Protein Coding	49	GC12P110280	6.04237
FABP1	Fatty Acid Binding Protein 1	Protein Coding	40	GC02M088122	6.04101
PDPN	Podoplanin	Protein Coding	39	GC01P013583	6.01
TIMP2	TIMP Metallopeptidase Inhibitor 2	Protein Coding	42	GC17M078852	5.95714
NTN1	Netrin 1	Protein Coding	42	GC17P009021	5.94893
APEX1	Apurinic/Apyrimidinic Endodeoxyribonuclease 1	Protein Coding	42	GC14P020455	5.94607
LBR	Lamin B Receptor	Protein Coding	46	GC01M225401	5.9323
PIK3CA	Phosphatidylinositol-4,5-Bisphosphate 3-Kinase Catalytic Subunit Alpha	Protein Coding	51	GC03P179148	5.90032
NAA10	N-Alpha-Acetyltransferase 10, NatA Catalytic Subunit	Protein Coding	40	GC0XM153929	5.89241
MT-ND1	Mitochondrially Encoded NADH:Ubiquinone Oxidoreductase Core Subunit 1	Protein Coding	32	GCMTP003309	5.88823
KRAS	KRAS Proto-Oncogene, GTPase	Protein Coding	48	GC12M025204	5.8772
CDKN1A	Cyclin Dependent Kinase Inhibitor 1A	Protein Coding	46	GC06P070291	5.87416
AKR1B1	Aldo-Keto Reductase Family 1 Member B	Protein Coding	45	GC07M134442	5.8495
CHI3L1	Chitinase 3 Like 1	Protein Coding	42	GC01M203148	5.81178
MYH9	Myosin Heavy Chain 9	Protein Coding	47	GC22M036281	5.78272
CYBB	Cytochrome B-245 Beta Chain	Protein Coding	44	GC0XP037780	5.78091
GSTT1	Glutathione S-Transferase Theta 1	Protein Coding	31	GC22Mi00270	5.76043
NR4A1	Nuclear Receptor Subfamily 4 Group A Member 1	Protein Coding	44	GC12P052022	5.75661
IL13	Interleukin 13	Protein Coding	42	GC05P132656	5.73949
TRPV1	Transient Receptor Potential Cation Channel Subfamily V Member 1	Protein Coding	44	GC17M003565	5.73669
BSG	Basigin (Ok Blood Group)	Protein Coding	42	GC19P000571	5.73293
SLC8A1	Solute Carrier Family 8 Member A1	Protein Coding	43	GC02M040078	5.7201
PLA2G2A	Phospholipase A2 Group IIA	Protein Coding	45	GC01M019975	5.70907
KITLG	KIT Ligand	Protein Coding	42	GC12M088492	5.69612
GNB1	G Protein Subunit Beta 1	Protein Coding	43	GC01M001785	5.68155
SCNN1A	Sodium Channel Epithelial 1 Subunit Alpha	Protein Coding	45	GC12M006346	5.67577
CXCL1	C-X-C Motif Chemokine Ligand 1	Protein Coding	40	GC04P073869	5.67149
CYP3A4	Cytochrome P450 Family 3 Subfamily A Member 4	Protein Coding	48	GC07M099759	5.65859
CA9	Carbonic Anhydrase 9	Protein Coding	42	GC09P035673	5.6496
PSEN1	Presenilin 1	Protein Coding	50	GC14P073136	5.64493
UBE3A	Ubiquitin Protein Ligase E3A	Protein Coding	46	GC15M025333	5.64391
BNIP3	BCL2 Interacting Protein 3	Protein Coding	40	GC10M131966	5.63622
KMT2A	Lysine Methyltransferase 2A	Protein Coding	43	GC11P118436	5.60091
PYGB	Glycogen Phosphorylase B	Protein Coding	42	GC20P025248	5.59431
TRPV4	Transient Receptor Potential Cation Channel Subfamily V Member 4	Protein Coding	47	GC12M109783	5.58945
AIFM1	Apoptosis Inducing Factor Mitochondria Associated 1	Protein Coding	46	GC0XM130129	5.57457
LOX	Lysyl Oxidase	Protein Coding	43	GC05M122063	5.56916
BIRC5	Baculoviral IAP Repeat Containing 5	Protein Coding	44	GC17P078214	5.53603
GSK3B	Glycogen Synthase Kinase 3 Beta	Protein Coding	47	GC03M119821	5.53075
GPX1	Glutathione Peroxidase 1	Protein Coding	45	GC03M050609	5.52779
CDKN1B	Cyclin Dependent Kinase Inhibitor 1B	Protein Coding	45	GC12P016655	5.5182
EGLN2	Egl-9 Family Hypoxia Inducible Factor 2	Protein Coding	43	GC19P045026	5.50157
SFTPD	Surfactant Protein D	Protein Coding	41	GC10M079937	5.50095
FGF1	Fibroblast Growth Factor 1	Protein Coding	45	GC05M142555	5.49476
CSF1	Colony Stimulating Factor 1	Protein Coding	40	GC01P109911	5.48671
HBG2	Hemoglobin Subunit Gamma 2	Protein Coding	39	GC11M006038	5.44542
NQO1	NAD(P)H Quinone Dehydrogenase 1	Protein Coding	46	GC16M069706	5.44363
HSPA5	Heat Shock Protein Family A (Hsp70) Member 5	Protein Coding	44	GC09M125234	5.43543
COX5A	Cytochrome C Oxidase Subunit 5A	Protein Coding	42	GC15M074919	5.43198
HYOU1	Hypoxia Up-Regulated 1	Protein Coding	42	GC11M119121	5.39436
CX3CL1	C-X3-C Motif Chemokine Ligand 1	Protein Coding	39	GC16P057372	5.39003
HNF4A	Hepatocyte Nuclear Factor 4 Alpha	Protein Coding	48	GC20P044355	5.38922
FGF7	Fibroblast Growth Factor 7	Protein Coding	39	GC15P049423	5.37834
PDCD1	Programmed Cell Death 1	Protein Coding	45	GC02M241849	5.37326
APIP	APAF1 Interacting Protein	Protein Coding	36	GC11M034854	5.36104
GCG	Glucagon	Protein Coding	39	GC02M162142	5.35883
SQSTM1	Sequestosome 1	Protein Coding	46	GC05P179806	5.35326
ENO1	Enolase 1	Protein Coding	45	GC01M008861	5.32646
GHR	Growth Hormone Receptor	Protein Coding	44	GC05P042429	5.30667
CDC42	Cell Division Cycle 42	Protein Coding	48	GC01P022208	5.30609
MYD88	MYD88 Innate Immune Signal Transduction Adaptor	Protein Coding	47	GC03P038139	5.3027
HADHA	Hydroxyacyl-CoA Dehydrogenase Trifunctional Multienzyme Complex Subunit Alpha	Protein Coding	44	GC02M026190	5.29718
SFTPB	Surfactant Protein B	Protein Coding	42	GC02M085657	5.29245
UCP2	Uncoupling Protein 2	Protein Coding	44	GC11M073974	5.28408
NPR2	Natriuretic Peptide Receptor 2	Protein Coding	46	GC09P035782	5.2836
GAP43	Growth Associated Protein 43	Protein Coding	41	GC03P115623	5.271
NES	Nestin	Protein Coding	38	GC01M156668	5.2692
IL3	Interleukin 3	Protein Coding	41	GC05P132060	5.26121
TAC1	Tachykinin Precursor 1	Protein Coding	40	GC07P097731	5.252
GSTP1	Glutathione S-Transferase Pi 1	Protein Coding	48	GC11P067583	5.25181
PRKN	Parkin RBR E3 Ubiquitin Protein Ligase	Protein Coding	37	GC06M161348	5.24072
GAMT	Guanidinoacetate N-Methyltransferase	Protein Coding	44	GC19M001397	5.22902
IRS1	Insulin Receptor Substrate 1	Protein Coding	45	GC02M226731	5.22353
ALPP	Alkaline Phosphatase, Placental	Protein Coding	43	GC02P232378	5.21043
BRCA2	BRCA2 DNA Repair Associated	Protein Coding	47	GC13P032315	5.19772
FOXO3	Forkhead Box O3	Protein Coding	42	GC06P108559	5.19414
PLEC	Plectin	Protein Coding	40	GC08M144033	5.18851
NDUFS2	NADH:Ubiquinone Oxidoreductase Core Subunit S2	Protein Coding	42	GC01P161197	5.1794
GLA	Galactosidase Alpha	Protein Coding	46	GC0XM101393	5.17791
CDKN3	Cyclin Dependent Kinase Inhibitor 3	Protein Coding	40	GC14P054398	5.17576
TEK	TEK Receptor Tyrosine Kinase	Protein Coding	48	GC09P027109	5.15967
ERBB2	Erb-B2 Receptor Tyrosine Kinase 2	Protein Coding	51	GC17P039687	5.15663
LIF	LIF Interleukin 6 Family Cytokine	Protein Coding	39	GC22M030240	5.12378
FGFR3	Fibroblast Growth Factor Receptor 3	Protein Coding	52	GC04P001795	5.11177
ABCC8	ATP Binding Cassette Subfamily C Member 8	Protein Coding	44	GC11M017392	5.11016
EDNRA	Endothelin Receptor Type A	Protein Coding	47	GC04P147480	5.10223
EDNRB	Endothelin Receptor Type B	Protein Coding	47	GC13M077895	5.10158
HIF1AN	Hypoxia Inducible Factor 1 Subunit Alpha Inhibitor	Protein Coding	43	GC10P100529	5.08022
KRT5	Keratin 5	Protein Coding	45	GC12M052514	5.07905
CXCR2	C-X-C Motif Chemokine Receptor 2	Protein Coding	47	GC02P218125	5.06911
TGFBR1	Transforming Growth Factor Beta Receptor 1	Protein Coding	50	GC09P099104	5.0595
WWOX	WW Domain Containing Oxidoreductase	Protein Coding	45	GC16P078099	5.05542
EPHX2	Epoxide Hydrolase 2	Protein Coding	46	GC08P027490	5.05522
AQP1	Aquaporin 1 (Colton Blood Group)	Protein Coding	44	GC07P030911	5.02535
IGF2	Insulin Like Growth Factor 2	Protein Coding	45	GC11M002261	5.01664
NF1	Neurofibromin 1	Protein Coding	47	GC17P031094	5.01359
TUG1	Taurine Up-Regulated 1	Protein Coding	23	GC22P030969	4.98722
AR	Androgen Receptor	Protein Coding	50	GC0XP067544	4.9863
CXCR3	C-X-C Motif Chemokine Receptor 3	Protein Coding	42	GC0XM071615	4.97958
GZMB	Granzyme B	Protein Coding	43	GC14M024630	4.96718
VCAN	Versican	Protein Coding	44	GC05P083471	4.96608
IKZF1	IKAROS Family Zinc Finger 1	Protein Coding	46	GC07P050303	4.95996
PRKCZ	Protein Kinase C Zeta	Protein Coding	47	GC01P002050	4.95605
GSN	Gelsolin	Protein Coding	46	GC09P121201	4.93578
CTSB	Cathepsin B	Protein Coding	48	GC08M011842	4.93487
ABCB7	ATP Binding Cassette Subfamily B Member 7	Protein Coding	42	GC0XM075053	4.90666
ADCY10	Adenylate Cyclase 10	Protein Coding	43	GC01M167809	4.90363
TNXB	Tenascin XB	Protein Coding	42	GC06M056526	4.90297
SST	Somatostatin	Protein Coding	40	GC03M187668	4.89474
ATP1A1	ATPase Na+/K+ Transporting Subunit Alpha 1	Protein Coding	48	GC01P116372	4.86582
HAMP	Hepcidin Antimicrobial Peptide	Protein Coding	42	GC19P044720	4.86233
COL2A1	Collagen Type II Alpha 1 Chain	Protein Coding	46	GC12M047972	4.85108
CCR1	C-C Motif Chemokine Receptor 1	Protein Coding	43	GC03M046218	4.84391
CTSG	Cathepsin G	Protein Coding	43	GC14M024573	4.8373
XIAP	X-Linked Inhibitor Of Apoptosis	Protein Coding	47	GC0XP123859	4.83509
WDR26	WD Repeat Domain 26	Protein Coding	39	GC01M224385	4.83495
IFNA1	Interferon Alpha 1	Protein Coding	38	GC09P021562	4.83175
SHH	Sonic Hedgehog Signaling Molecule	Protein Coding	47	GC07M155799	4.83156
LEPR	Leptin Receptor	Protein Coding	47	GC01P065421	4.82869
ADCYAP1	Adenylate Cyclase Activating Polypeptide 1	Protein Coding	40	GC18P000895	4.82848
SOCS3	Suppressor Of Cytokine Signaling 3	Protein Coding	42	GC17M078356	4.82833
TBL2	Transducin Beta Like 2	Protein Coding	38	GC07M073568	4.79459
TSPO	Translocator Protein	Protein Coding	41	GC22P043151	4.79098
NRG1	Neuregulin 1	Protein Coding	44	GC08P031639	4.79068
HLA-C	Major Histocompatibility Complex, Class I, C	Protein Coding	43	GC06M056461	4.78644
BGLAP	Bone Gamma-Carboxyglutamate Protein	Protein Coding	38	GC01P156242	4.78417
FABP4	Fatty Acid Binding Protein 4	Protein Coding	42	GC08M081478	4.76534
KL	Klotho	Protein Coding	43	GC13P033016	4.74507
LPAR1	Lysophosphatidic Acid Receptor 1	Protein Coding	44	GC09M110873	4.74323
DNAH8	Dynein Axonemal Heavy Chain 8	Protein Coding	36	GC06P070310	4.74175
CRH	Corticotropin Releasing Hormone	Protein Coding	42	GC08M066176	4.73792
HBEGF	Heparin Binding EGF Like Growth Factor	Protein Coding	40	GC05M140332	4.73166
IL1RAPL2	Interleukin 1 Receptor Accessory Protein Like 2	Protein Coding	36	GC0XP104566	4.72466
BECN1	Beclin 1	Protein Coding	43	GC17M042810	4.72072
TAB2	TGF-Beta Activated Kinase 1 (MAP3K7) Binding Protein 2	Protein Coding	45	GC06P149218	4.71524
ACHE	Acetylcholinesterase (Cartwright Blood Group)	Protein Coding	44	GC07M100889	4.70109
NDUFS4	NADH:Ubiquinone Oxidoreductase Subunit S4	Protein Coding	42	GC05P053560	4.69943
ACAN	Aggrecan	Protein Coding	45	GC15P088827	4.69898
EHMT1	Euchromatic Histone Lysine Methyltransferase 1	Protein Coding	43	GC09P137618	4.6893
FOXO1	Forkhead Box O1	Protein Coding	46	GC13M040555	4.68698
TREM1	Triggering Receptor Expressed On Myeloid Cells 1	Protein Coding	39	GC06M041267	4.68572
RB1	RB Transcriptional Corepressor 1	Protein Coding	46	GC13P048303	4.65837
PRKAA1	Protein Kinase AMP-Activated Catalytic Subunit Alpha 1	Protein Coding	45	GC05M040759	4.65553
CSNK2B	Casein Kinase 2 Beta	Protein Coding	46	GC06P070146	4.64596
C5AR1	Complement C5a Receptor 1	Protein Coding	42	GC19P047290	4.64526
IL37	Interleukin 37	Protein Coding	35	GC02P119258	4.63919
ERN1	Endoplasmic Reticulum To Nucleus Signaling 1	Protein Coding	43	GC17M064039	4.63513
MFN2	Mitofusin 2	Protein Coding	46	GC01P011980	4.62881
FGFR1	Fibroblast Growth Factor Receptor 1	Protein Coding	51	GC08M038400	4.62814
TNFSF11	TNF Superfamily Member 11	Protein Coding	44	GC13P042562	4.6279
DNMT3A	DNA Methyltransferase 3 Alpha	Protein Coding	49	GC02M025228	4.6244
MT-ATP8	Mitochondrially Encoded ATP Synthase Membrane Subunit 8	Protein Coding	30	GCMTP008368	4.62352
CD44	CD44 Molecule (Indian Blood Group)	Protein Coding	44	GC11P035139	4.6217
SETD1B	SET Domain Containing 1B, Histone Lysine Methyltransferase	Protein Coding	36	GC12P124805	4.62061
ADAM17	ADAM Metallopeptidase Domain 17	Protein Coding	48	GC02M009488	4.61631
DNM1L	Dynamin 1 Like	Protein Coding	45	GC12P032679	4.61544
CASR	Calcium Sensing Receptor	Protein Coding	48	GC03P122183	4.61511
VTN	Vitronectin	Protein Coding	41	GC17M032763	4.60727
NT5E	5'-Nucleotidase Ecto	Protein Coding	48	GC06P085449	4.59876
PRKCE	Protein Kinase C Epsilon	Protein Coding	47	GC02P045651	4.58027
IL11	Interleukin 11	Protein Coding	38	GC19M055364	4.58007
S1PR1	Sphingosine-1-Phosphate Receptor 1	Protein Coding	42	GC01P101236	4.56925
SDHA	Succinate Dehydrogenase Complex Flavoprotein Subunit A	Protein Coding	46	GC05P000208	4.56469
PTGDS	Prostaglandin D2 Synthase	Protein Coding	42	GC09P137026	4.56464
CDKN1C	Cyclin Dependent Kinase Inhibitor 1C	Protein Coding	45	GC11M002902	4.54716
CALCRL	Calcitonin Receptor Like Receptor	Protein Coding	43	GC02M187341	4.54256
KRT8	Keratin 8	Protein Coding	45	GC12M052897	4.54054
RELA	RELA Proto-Oncogene, NF-KB Subunit	Protein Coding	48	GC11M065653	4.53555
ROS1	ROS Proto-Oncogene 1, Receptor Tyrosine Kinase	Protein Coding	44	GC06M117287	4.52703
ERCC6	ERCC Excision Repair 6, Chromatin Remodeling Factor	Protein Coding	43	GC10M049454	4.52255
FLNC	Filamin C	Protein Coding	43	GC07P128830	4.51631
TSLP	Thymic Stromal Lymphopoietin	Protein Coding	35	GC05P111070	4.51397
TFRC	Transferrin Receptor	Protein Coding	46	GC03M196027	4.51082
TNFSF10	TNF Superfamily Member 10	Protein Coding	43	GC03M172505	4.50768
ALDOA	Aldolase, Fructose-Bisphosphate A	Protein Coding	46	GC16P030064	4.50467
TGFBR2	Transforming Growth Factor Beta Receptor 2	Protein Coding	48	GC03P030623	4.50018
VDR	Vitamin D Receptor	Protein Coding	48	GC12M047841	4.49381
ELAVL1	ELAV Like RNA Binding Protein 1	Protein Coding	40	GC19M007958	4.48624
SLC1A2	Solute Carrier Family 1 Member 2	Protein Coding	47	GC11M035252	4.48377
ATF3	Activating Transcription Factor 3	Protein Coding	42	GC01P212565	4.47974
APRT	Adenine Phosphoribosyltransferase	Protein Coding	44	GC16M088810	4.47391
ACTA1	Actin Alpha 1, Skeletal Muscle	Protein Coding	46	GC01M229442	4.47377
CDK2	Cyclin Dependent Kinase 2	Protein Coding	49	GC12P055966	4.4688
ABCG2	ATP Binding Cassette Subfamily G Member 2 (Junior Blood Group)	Protein Coding	48	GC04M088090	4.45509
REST	RE1 Silencing Transcription Factor	Protein Coding	42	GC04P056907	4.45201
OPRM1	Opioid Receptor Mu 1	Protein Coding	46	GC06P154075	4.44351
SERPINF1	Serpin Family F Member 1	Protein Coding	42	GC17P001761	4.43839
CS	Citrate Synthase	Protein Coding	42	GC12M056271	4.42754
NFKBIA	NFKB Inhibitor Alpha	Protein Coding	48	GC14M035401	4.42627
RPS6KA3	Ribosomal Protein S6 Kinase A3	Protein Coding	50	GC0XM020149	4.42467
KCNJ8	Potassium Inwardly Rectifying Channel Subfamily J Member 8	Protein Coding	42	GC12M021764	4.4208
TNFAIP3	TNF Alpha Induced Protein 3	Protein Coding	46	GC06P137866	4.4154
CCL4	C-C Motif Chemokine Ligand 4	Protein Coding	38	GC17P036103	4.40916
SREBF1	Sterol Regulatory Element Binding Transcription Factor 1	Protein Coding	44	GC17M017810	4.40879
SDHD	Succinate Dehydrogenase Complex Subunit D	Protein Coding	42	GC11P112087	4.40738
PDGFRA	Platelet Derived Growth Factor Receptor Alpha	Protein Coding	51	GC04P054229	4.40704
BRCA1	BRCA1 DNA Repair Associated	Protein Coding	48	GC17M043044	4.38706
IL15	Interleukin 15	Protein Coding	38	GC04P141636	4.38138
NR3C1	Nuclear Receptor Subfamily 3 Group C Member 1	Protein Coding	48	GC05M143277	4.37839
KCNMA1	Potassium Calcium-Activated Channel Subfamily M Alpha 1	Protein Coding	47	GC10M076869	4.3762
MT-CO3	Mitochondrially Encoded Cytochrome C Oxidase III	Protein Coding	31	GCMTP009209	4.33073
ANGPTL4	Angiopoietin Like 4	Protein Coding	42	GC19P008363	4.31512
MMP14	Matrix Metallopeptidase 14	Protein Coding	48	GC14P029125	4.31498
TGM2	Transglutaminase 2	Protein Coding	45	GC20M038127	4.31019
DKK1	Dickkopf WNT Signaling Pathway Inhibitor 1	Protein Coding	42	GC10P052314	4.30485
SLC6A3	Solute Carrier Family 6 Member 3	Protein Coding	47	GC05M001392	4.29268
PIK3CB	Phosphatidylinositol-4,5-Bisphosphate 3-Kinase Catalytic Subunit Beta	Protein Coding	47	GC03M138652	4.28334
PPARGC1A	PPARG Coactivator 1 Alpha	Protein Coding	44	GC04M023755	4.28283
BAG3	BAG Cochaperone 3	Protein Coding	42	GC10P119651	4.28022
AKR1A1	Aldo-Keto Reductase Family 1 Member A1	Protein Coding	42	GC01P045550	4.27415
SMAD2	SMAD Family Member 2	Protein Coding	46	GC18M047809	4.25958
ITGA4	Integrin Subunit Alpha 4	Protein Coding	46	GC02P181456	4.2493
SORL1	Sortilin Related Receptor 1	Protein Coding	43	GC11P121452	4.24077
KCNE2	Potassium Voltage-Gated Channel Subfamily E Regulatory Subunit 2	Protein Coding	39	GC21P034364	4.20354
KLF4	Kruppel Like Factor 4	Protein Coding	43	GC09M107484	4.19247
PRKG1	Protein Kinase CGMP-Dependent 1	Protein Coding	48	GC10P050991	4.17284
SYK	Spleen Associated Tyrosine Kinase	Protein Coding	48	GC09P091689	4.16921
NCAM1	Neural Cell Adhesion Molecule 1	Protein Coding	44	GC11P112961	4.16893
HMOX2	Heme Oxygenase 2	Protein Coding	45	GC16P004474	4.16843
CTSD	Cathepsin D	Protein Coding	48	GC11M001752	4.16718
GATA2	GATA Binding Protein 2	Protein Coding	46	GC03M128479	4.16715
MDM2	MDM2 Proto-Oncogene	Protein Coding	50	GC12P068808	4.16611
MSR1	Macrophage Scavenger Receptor 1	Protein Coding	43	GC08M016107	4.16603
YAP1	Yes1 Associated Transcriptional Regulator	Protein Coding	46	GC11P102110	4.16479
HNF1A	HNF1 Homeobox A	Protein Coding	43	GC12P121036	4.15952
CYP2J2	Cytochrome P450 Family 2 Subfamily J Member 2	Protein Coding	42	GC01M059893	4.15276
PRKCD	Protein Kinase C Delta	Protein Coding	51	GC03P053156	4.14981
CXCR1	C-X-C Motif Chemokine Receptor 1	Protein Coding	41	GC02M218162	4.14396
DYRK1A	Dual Specificity Tyrosine Phosphorylation Regulated Kinase 1A	Protein Coding	48	GC21P037365	4.12878
PPIG	Peptidylprolyl Isomerase G	Protein Coding	39	GC02P169584	4.12866
IRAK1	Interleukin 1 Receptor Associated Kinase 1	Protein Coding	47	GC0XM154010	4.11788
ADAMTSL1	ADAMTS Like 1	Protein Coding	40	GC09P017906	4.11237
RPS27A	Ribosomal Protein S27a	Protein Coding	40	GC02P055231	4.10775
OPA1	OPA1 Mitochondrial Dynamin Like GTPase	Protein Coding	42	GC03P193594	4.08416
ATF4	Activating Transcription Factor 4	Protein Coding	44	GC22P039584	4.0795
LTF	Lactotransferrin	Protein Coding	42	GC03M046435	4.07163
TRAF6	TNF Receptor Associated Factor 6	Protein Coding	44	GC11M036467	4.065
SOX9	SRY-Box Transcription Factor 9	Protein Coding	45	GC17P072121	4.06097
TLR3	Toll Like Receptor 3	Protein Coding	49	GC04P186059	4.05168
VDAC1	Voltage Dependent Anion Channel 1	Protein Coding	43	GC05M133975	4.04538
CBL	Cbl Proto-Oncogene	Protein Coding	48	GC11P119206	4.04352
CACNA1B	Calcium Voltage-Gated Channel Subunit Alpha1 B	Protein Coding	47	GC09P137877	4.04299
VCL	Vinculin	Protein Coding	45	GC10P073995	4.03814
TNFSF12	TNF Superfamily Member 12	Protein Coding	38	GC17P010071	4.03197
GC	GC Vitamin D Binding Protein	Protein Coding	42	GC04M071741	4.02529
DMXL2	Dmx Like 2	Protein Coding	35	GC15M051447	4.02108
SDC1	Syndecan 1	Protein Coding	40	GC02M020200	4.01973
CDK1	Cyclin Dependent Kinase 1	Protein Coding	43	GC10P060772	4.01672
ABL1	ABL Proto-Oncogene 1, Non-Receptor Tyrosine Kinase	Protein Coding	50	GC09P130713	4.01638
ALDH9A1	Aldehyde Dehydrogenase 9 Family Member A1	Protein Coding	39	GC01M165674	4.00579
CCN1	Cellular Communication Network Factor 1	Protein Coding	29	GC01P085581	4.00418
TNFSF13B	TNF Superfamily Member 13b	Protein Coding	42	GC13P108251	4.00033
PROM1	Prominin 1	Protein Coding	43	GC04M015965	3.99821
LAMA2	Laminin Subunit Alpha 2	Protein Coding	41	GC06P128863	3.99352
PLOD1	Procollagen-Lysine,2-Oxoglutarate 5-Dioxygenase 1	Protein Coding	40	GC01P011934	3.99133
ALOX15	Arachidonate 15-Lipoxygenase	Protein Coding	42	GC17M004630	3.98738
SMC1A	Structural Maintenance Of Chromosomes 1A	Protein Coding	44	GC0XM053374	3.98238
SORD	Sorbitol Dehydrogenase	Protein Coding	43	GC15P045023	3.96012
CLDN3	Claudin 3	Protein Coding	39	GC07M073768	3.95457
SOCS1	Suppressor Of Cytokine Signaling 1	Protein Coding	42	GC16M011607	3.95447
ESR2	Estrogen Receptor 2	Protein Coding	47	GC14M064084	3.94991
NDRG1	N-Myc Downstream Regulated 1	Protein Coding	43	GC08M133237	3.90766
S100A12	S100 Calcium Binding Protein A12	Protein Coding	37	GC01M153373	3.89627
XBP1	X-Box Binding Protein 1	Protein Coding	43	GC22M028794	3.88595
HTR3A	5-Hydroxytryptamine Receptor 3A	Protein Coding	44	GC11P113974	3.88341
FGFR2	Fibroblast Growth Factor Receptor 2	Protein Coding	51	GC10M121478	3.87718
IL4R	Interleukin 4 Receptor	Protein Coding	44	GC16P027369	3.87248
SOX2	SRY-Box Transcription Factor 2	Protein Coding	44	GC03P181711	3.85562
SAMHD1	SAM And HD Domain Containing Deoxynucleoside Triphosphate Triphosphohydrolase 1	Protein Coding	40	GC20M036890	3.84273
EIF2AK3	Eukaryotic Translation Initiation Factor 2 Alpha Kinase 3	Protein Coding	47	GC02M088556	3.84183
MAP3K5	Mitogen-Activated Protein Kinase Kinase Kinase 5	Protein Coding	45	GC06M136557	3.83712
IL18BP	Interleukin 18 Binding Protein	Protein Coding	38	GC11P071998	3.83521
AIP	Aryl Hydrocarbon Receptor Interacting Protein	Protein Coding	42	GC11P067468	3.83498
HADHB	Hydroxyacyl-CoA Dehydrogenase Trifunctional Multienzyme Complex Subunit Beta	Protein Coding	44	GC02P026243	3.83377
CYP7A1	Cytochrome P450 Family 7 Subfamily A Member 1	Protein Coding	41	GC08M058476	3.83184
STAT5B	Signal Transducer And Activator Of Transcription 5B	Protein Coding	47	GC17M042199	3.81326
DDIT3	DNA Damage Inducible Transcript 3	Protein Coding	43	GC12M057516	3.81236
TWIST1	Twist Family BHLH Transcription Factor 1	Protein Coding	44	GC07M019020	3.80101
PPIA	Peptidylprolyl Isomerase A	Protein Coding	44	GC07P044807	3.7911
SPARC	Secreted Protein Acidic And Cysteine Rich	Protein Coding	48	GC05M151661	3.78973
CASP7	Caspase 7	Protein Coding	47	GC10P113679	3.7819
IL6ST	Interleukin 6 Cytokine Family Signal Transducer	Protein Coding	44	GC05M055935	3.7765
IFNA2	Interferon Alpha 2	Protein Coding	39	GC09M021384	3.76207
MLYCD	Malonyl-CoA Decarboxylase	Protein Coding	40	GC16P083899	3.75694
EIF2S1	Eukaryotic Translation Initiation Factor 2 Subunit Alpha	Protein Coding	42	GC14P067359	3.75592
INSR	Insulin Receptor	Protein Coding	51	GC19M007112	3.75221
PCNA	Proliferating Cell Nuclear Antigen	Protein Coding	48	GC20M005114	3.73937
ANXA1	Annexin A1	Protein Coding	47	GC09P073151	3.73909
APC	APC Regulator Of WNT Signaling Pathway	Protein Coding	46	GC05P112707	3.7374
PDE4A	Phosphodiesterase 4A	Protein Coding	43	GC19P010416	3.73454
POU5F1	POU Class 5 Homeobox 1	Protein Coding	44	GC06M056454	3.72484
FLNA	Filamin A	Protein Coding	47	GC0XM154348	3.72041
GTF2I	General Transcription Factor IIi	Protein Coding	40	GC07P074658	3.71688
GJB1	Gap Junction Protein Beta 1	Protein Coding	46	GC0XP071212	3.7149
MANF	Mesencephalic Astrocyte Derived Neurotrophic Factor	Protein Coding	37	GC03P051385	3.71076
CLDN5	Claudin 5	Protein Coding	40	GC22M019523	3.71003
SMAD4	SMAD Family Member 4	Protein Coding	48	GC18P051028	3.70834
HAND2	Heart And Neural Crest Derivatives Expressed 2	Protein Coding	43	GC04M173524	3.70739
C3AR1	Complement C3a Receptor 1	Protein Coding	42	GC12M008058	3.70656
CYP1A1	Cytochrome P450 Family 1 Subfamily A Member 1	Protein Coding	45	GC15M074719	3.70495
DPP6	Dipeptidyl Peptidase Like 6	Protein Coding	41	GC07P153748	3.70402
PROC	Protein C, Inactivator Of Coagulation Factors Va And VIIIa	Protein Coding	47	GC02P127418	3.70321
PRKDC	Protein Kinase, DNA-Activated, Catalytic Subunit	Protein Coding	47	GC08M047773	3.6987
DNMT1	DNA Methyltransferase 1	Protein Coding	48	GC19M010133	3.69807
APLNR	Apelin Receptor	Protein Coding	42	GC11M057233	3.67726
ATG7	Autophagy Related 7	Protein Coding	42	GC03P011667	3.67287
IRF1	Interferon Regulatory Factor 1	Protein Coding	45	GC05M132440	3.66989
MET	MET Proto-Oncogene, Receptor Tyrosine Kinase	Protein Coding	51	GC07P116672	3.66127
ORAI1	ORAI Calcium Release-Activated Calcium Modulator 1	Protein Coding	42	GC12P124800	3.64732
TREX1	Three Prime Repair Exonuclease 1	Protein Coding	40	GC03P048555	3.62873
OCRL	OCRL Inositol Polyphosphate-5-Phosphatase	Protein Coding	43	GC0XP129539	3.62356
SMARCA2	SWI/SNF Related, Matrix Associated, Actin Dependent Regulator Of Chromatin, Subfamily A, Member 2	Protein Coding	47	GC09P001980	3.62177
FURIN	Furin, Paired Basic Amino Acid Cleaving Enzyme	Protein Coding	44	GC15P090868	3.61556
HTR1A	5-Hydroxytryptamine Receptor 1A	Protein Coding	45	GC05M063960	3.60625
PI3	Peptidase Inhibitor 3	Protein Coding	37	GC20P045174	3.60359
HLA-G	Major Histocompatibility Complex, Class I, G	Protein Coding	42	GC06P070094	3.59676
OXT	Oxytocin/Neurophysin I Prepropeptide	Protein Coding	38	GC20P003068	3.58959
MAP2K2	Mitogen-Activated Protein Kinase Kinase 2	Protein Coding	51	GC19M004090	3.58714
ADK	Adenosine Kinase	Protein Coding	48	GC10P074152	3.58622
INHBA	Inhibin Subunit Beta A	Protein Coding	42	GC07M041668	3.58167
TCN2	Transcobalamin 2	Protein Coding	42	GC22P031441	3.57979
NR1I2	Nuclear Receptor Subfamily 1 Group I Member 2	Protein Coding	44	GC03P119780	3.57918
MSTN	Myostatin	Protein Coding	42	GC02M190055	3.56757
SHC1	SHC Adaptor Protein 1	Protein Coding	43	GC01M154962	3.56636
MCL1	MCL1 Apoptosis Regulator, BCL2 Family Member	Protein Coding	44	GC01M150561	3.56111
KAT5	Lysine Acetyltransferase 5	Protein Coding	45	GC11P065711	3.55447
PDK1	Pyruvate Dehydrogenase Kinase 1	Protein Coding	44	GC02P172555	3.55403
VEGFB	Vascular Endothelial Growth Factor B	Protein Coding	42	GC11P064234	3.55373
STC1	Stanniocalcin 1	Protein Coding	39	GC08M023841	3.55147
GATA1	GATA Binding Protein 1	Protein Coding	45	GC0XP048786	3.54998
PLA2G4A	Phospholipase A2 Group IVA	Protein Coding	47	GC01P186798	3.54874
DLD	Dihydrolipoamide Dehydrogenase	Protein Coding	48	GC07P107890	3.54419
GLUL	Glutamate-Ammonia Ligase	Protein Coding	46	GC01M182378	3.53397
P2RX4	Purinergic Receptor P2X 4	Protein Coding	42	GC12P124797	3.52878
ACTA2	Actin Alpha 2, Smooth Muscle	Protein Coding	46	GC10M088935	3.52636
E2F1	E2F Transcription Factor 1	Protein Coding	42	GC20M033675	3.52169
TJP1	Tight Junction Protein 1	Protein Coding	42	GC15M029699	3.51325
NR1H2	Nuclear Receptor Subfamily 1 Group H Member 2	Protein Coding	46	GC19P050329	3.51148
PRPS1	Phosphoribosyl Pyrophosphate Synthetase 1	Protein Coding	44	GC0XP107628	3.50905
TGFA	Transforming Growth Factor Alpha	Protein Coding	43	GC02M070447	3.50501
SIRT3	Sirtuin 3	Protein Coding	45	GC11M000215	3.48962
KEAP1	Kelch Like ECH Associated Protein 1	Protein Coding	46	GC19M010486	3.48673
P2RX7	Purinergic Receptor P2X 7	Protein Coding	43	GC12P124795	3.47347
PSMA7	Proteasome 20S Subunit Alpha 7	Protein Coding	42	GC20M062136	3.4646
MPZ	Myelin Protein Zero	Protein Coding	42	GC01M161304	3.46205
BMP4	Bone Morphogenetic Protein 4	Protein Coding	47	GC14M053949	3.46053
NBN	Nibrin	Protein Coding	45	GC08M089933	3.45904
FHL2	Four And A Half LIM Domains 2	Protein Coding	43	GC02M105357	3.45292
CHRM1	Cholinergic Receptor Muscarinic 1	Protein Coding	44	GC11M079900	3.45213
WT1	WT1 Transcription Factor	Protein Coding	47	GC11M032365	3.45194
HRH1	Histamine Receptor H1	Protein Coding	43	GC03P011666	3.44772
SPEN	Spen Family Transcriptional Repressor	Protein Coding	38	GC01P015848	3.44338
ARNTL	Aryl Hydrocarbon Receptor Nuclear Translocator Like	Protein Coding	40	GC11P013276	3.44186
GAST	Gastrin	Protein Coding	38	GC17P041712	3.44157
IFNB1	Interferon Beta 1	Protein Coding	39	GC09M021077	3.43964
ENTPD1	Ectonucleoside Triphosphate Diphosphohydrolase 1	Protein Coding	44	GC10P095711	3.43798
MUC1	Mucin 1, Cell Surface Associated	Protein Coding	46	GC01M155185	3.43511
IGF1R	Insulin Like Growth Factor 1 Receptor	Protein Coding	52	GC15P098648	3.42951
PARK7	Parkinsonism Associated Deglycase	Protein Coding	43	GC01P008053	3.42549
ITGA6	Integrin Subunit Alpha 6	Protein Coding	47	GC02P172427	3.42425
CHRNA7	Cholinergic Receptor Nicotinic Alpha 7 Subunit	Protein Coding	43	GC15P031923	3.41612
CHRM2	Cholinergic Receptor Muscarinic 2	Protein Coding	46	GC07P136868	3.40687
ADAMTS1	ADAM Metallopeptidase With Thrombospondin Type 1 Motif 1	Protein Coding	43	GC21M026835	3.4053
NUDT6	Nudix Hydrolase 6	Protein Coding	36	GC04M122888	3.39953
TLR9	Toll Like Receptor 9	Protein Coding	43	GC03M052222	3.39589
UCN	Urocortin	Protein Coding	35	GC02M027308	3.39499
DUSP1	Dual Specificity Phosphatase 1	Protein Coding	45	GC05M172768	3.38421
MTPN	Myotrophin	Protein Coding	34	GC07M135926	3.38137
SEMA3F	Semaphorin 3F	Protein Coding	39	GC03P050190	3.38102
YARS1	Tyrosyl-TRNA Synthetase 1	Protein Coding	34	GC01M032776	3.37667
F2RL1	F2R Like Trypsin Receptor 1	Protein Coding	44	GC05P076818	3.37274
EIF4H	Eukaryotic Translation Initiation Factor 4H	Protein Coding	40	GC07P074174	3.36867
VCP	Valosin Containing Protein	Protein Coding	47	GC09M035056	3.36003
SGCB	Sarcoglycan Beta	Protein Coding	38	GC04M052019	3.35936
HRAS	HRas Proto-Oncogene, GTPase	Protein Coding	49	GC11M002020	3.34168
NRP1	Neuropilin 1	Protein Coding	44	GC10M033177	3.33807
MDK	Midkine	Protein Coding	41	GC11P046380	3.33659
CMA1	Chymase 1	Protein Coding	42	GC14M024506	3.33429
FNDC5	Fibronectin Type III Domain Containing 5	Protein Coding	32	GC01M032939	3.33395
IRS2	Insulin Receptor Substrate 2	Protein Coding	43	GC13M109752	3.33001
ATR	ATR Serine/Threonine Kinase	Protein Coding	50	GC03M142449	3.32258
SYP	Synaptophysin	Protein Coding	42	GC0XM049187	3.31664
ALOX12	Arachidonate 12-Lipoxygenase, 12S Type	Protein Coding	42	GC17P006995	3.31564
CYP17A1	Cytochrome P450 Family 17 Subfamily A Member 1	Protein Coding	47	GC10M102830	3.31212
LITAF	Lipopolysaccharide Induced TNF Factor	Protein Coding	42	GC16M011547	3.31097
CAMK2G	Calcium/Calmodulin Dependent Protein Kinase II Gamma	Protein Coding	46	GC10M073812	3.30844
KLK3	Kallikrein Related Peptidase 3	Protein Coding	43	GC19P050854	3.29954
TXNIP	Thioredoxin Interacting Protein	Protein Coding	35	GC01M145992	3.29657
CAST	Calpastatin	Protein Coding	43	GC05P096525	3.29016
ACACA	Acetyl-CoA Carboxylase Alpha	Protein Coding	47	GC17M037084	3.28992
PTK2B	Protein Tyrosine Kinase 2 Beta	Protein Coding	47	GC08P027311	3.28976
ADSL	Adenylosuccinate Lyase	Protein Coding	46	GC22P040346	3.28786
CCR3	C-C Motif Chemokine Receptor 3	Protein Coding	44	GC03P046163	3.28632
STAT5A	Signal Transducer And Activator Of Transcription 5A	Protein Coding	44	GC17P042287	3.28018
KIT	KIT Proto-Oncogene, Receptor Tyrosine Kinase	Protein Coding	50	GC04P054657	3.27233
CLOCK	Clock Circadian Regulator	Protein Coding	42	GC04M055427	3.27134
F12	Coagulation Factor XII	Protein Coding	46	GC05M177402	3.2701
MYOG	Myogenin	Protein Coding	38	GC01M203083	3.26072
CYP2B6	Cytochrome P450 Family 2 Subfamily B Member 6	Protein Coding	45	GC19P040991	3.25126
RUNX1	RUNX Family Transcription Factor 1	Protein Coding	46	GC21M034787	3.25016
SLC4A1	Solute Carrier Family 4 Member 1 (Diego Blood Group)	Protein Coding	45	GC17M044608	3.24996
DAPK1	Death Associated Protein Kinase 1	Protein Coding	47	GC09P087497	3.24019
HDAC1	Histone Deacetylase 1	Protein Coding	47	GC01P032292	3.21833
CFLAR	CASP8 And FADD Like Apoptosis Regulator	Protein Coding	43	GC02P201117	3.21757
WARS1	Tryptophanyl-TRNA Synthetase 1	Protein Coding	35	GC14M100334	3.21261
CCL18	C-C Motif Chemokine Ligand 18	Protein Coding	35	GC17P036064	3.21103
CTSL	Cathepsin L	Protein Coding	44	GC09P087725	3.20558
PIM1	Pim-1 Proto-Oncogene, Serine/Threonine Kinase	Protein Coding	47	GC06P070299	3.20013
U2AF1	U2 Small Nuclear RNA Auxiliary Factor 1	Protein Coding	42	GC21M043092	3.19959
FAH	Fumarylacetoacetate Hydrolase	Protein Coding	44	GC15P080152	3.19139
CD274	CD274 Molecule	Protein Coding	42	GC09P005450	3.18264
G6PC1	Glucose-6-Phosphatase Catalytic Subunit 1	Protein Coding	34	GC17P048274	3.18145
ANKRD11	Ankyrin Repeat Domain 11	Protein Coding	36	GC16M089267	3.17448
SENP1	SUMO Specific Peptidase 1	Protein Coding	42	GC12M048042	3.17005
P2RY2	Purinergic Receptor P2Y2	Protein Coding	44	GC11P073202	3.1693
HDAC9	Histone Deacetylase 9	Protein Coding	45	GC07P018086	3.16899
GLUD1	Glutamate Dehydrogenase 1	Protein Coding	47	GC10M087050	3.1601
RECK	Reversion Inducing Cysteine Rich Protein With Kazal Motifs	Protein Coding	39	GC09P036036	3.1523
CAMK2D	Calcium/Calmodulin Dependent Protein Kinase II Delta	Protein Coding	47	GC04M113418	3.14452
GAA	Alpha Glucosidase	Protein Coding	45	GC17P080101	3.14067
GPX3	Glutathione Peroxidase 3	Protein Coding	41	GC05P150997	3.13321
SLC16A1	Solute Carrier Family 16 Member 1	Protein Coding	47	GC01M112947	3.12911
TRIM21	Tripartite Motif Containing 21	Protein Coding	40	GC11M004384	3.12754
CALM1	Calmodulin 1	Protein Coding	43	GC14P090396	3.12458
HBA1	Hemoglobin Subunit Alpha 1	Protein Coding	40	GC16P007949	3.12383
FOXP3	Forkhead Box P3	Protein Coding	44	GC0XM049250	3.11888
PRKAR1A	Protein Kinase CAMP-Dependent Type I Regulatory Subunit Alpha	Protein Coding	49	GC17P068810	3.11658
KCNA5	Potassium Voltage-Gated Channel Subfamily A Member 5	Protein Coding	44	GC12P005043	3.11338
GRP	Gastrin Releasing Peptide	Protein Coding	39	GC18P059220	3.11264
EZH2	Enhancer Of Zeste 2 Polycomb Repressive Complex 2 Subunit	Protein Coding	51	GC07M148807	3.11104
PTK2	Protein Tyrosine Kinase 2	Protein Coding	45	GC08M140657	3.10695
RBX1	Ring-Box 1	Protein Coding	40	GC22P040951	3.09726
ANPEP	Alanyl Aminopeptidase, Membrane	Protein Coding	47	GC15M089784	3.09498
LPIN1	Lipin 1	Protein Coding	45	GC02P011677	3.09219
RACK1	Receptor For Activated C Kinase 1	Protein Coding	35	GC05M181534	3.08475
OPRK1	Opioid Receptor Kappa 1	Protein Coding	43	GC08M053227	3.0734
ETS1	ETS Proto-Oncogene 1, Transcription Factor	Protein Coding	46	GC11M128458	3.06876
NEFH	Neurofilament Heavy Chain	Protein Coding	44	GC22P029480	3.06843
VEGFC	Vascular Endothelial Growth Factor C	Protein Coding	44	GC04M176683	3.0656
BAK1	BCL2 Antagonist/Killer 1	Protein Coding	42	GC06M033572	3.06177
CYP19A1	Cytochrome P450 Family 19 Subfamily A Member 1	Protein Coding	47	GC15M051208	3.05786
FTH1	Ferritin Heavy Chain 1	Protein Coding	47	GC11M061959	3.0541
S100A4	S100 Calcium Binding Protein A4	Protein Coding	42	GC01M153543	3.05074
SMAD7	SMAD Family Member 7	Protein Coding	42	GC18M048919	3.03426
CCK	Cholecystokinin	Protein Coding	40	GC03M042274	3.03391
ECE1	Endothelin Converting Enzyme 1	Protein Coding	47	GC01M021217	3.03244
SERPINA7	Serpin Family A Member 7	Protein Coding	37	GC0XM106032	3.02749
SIRT6	Sirtuin 6	Protein Coding	43	GC19M004174	3.02561
RET	Ret Proto-Oncogene	Protein Coding	51	GC10P043081	3.02431
TNFAIP6	TNF Alpha Induced Protein 6	Protein Coding	39	GC02P151357	3.01668
RPLP0	Ribosomal Protein Lateral Stalk Subunit P0	Protein Coding	39	GC12M120196	3.01566
LGALS1	Galectin 1	Protein Coding	41	GC22P037675	3.01338
TRIM37	Tripartite Motif Containing 37	Protein Coding	39	GC17M058982	3.00852
GAD1	Glutamate Decarboxylase 1	Protein Coding	48	GC02P170813	3.0073
FKBP1A	FKBP Prolyl Isomerase 1A	Protein Coding	44	GC20M001369	3.00631
JAK1	Janus Kinase 1	Protein Coding	51	GC01M064833	2.99765
PRKACA	Protein Kinase CAMP-Activated Catalytic Subunit Alpha	Protein Coding	49	GC19M014311	2.97744
CEBPA	CCAAT Enhancer Binding Protein Alpha	Protein Coding	45	GC19M033299	2.97357
TUBB3	Tubulin Beta 3 Class III	Protein Coding	46	GC16P090783	2.96665
COL1A2	Collagen Type I Alpha 2 Chain	Protein Coding	45	GC07P094394	2.96663
USP8	Ubiquitin Specific Peptidase 8	Protein Coding	46	GC15P050424	2.96631
COL18A1	Collagen Type XVIII Alpha 1 Chain	Protein Coding	43	GC21P045405	2.96096
GREM1	Gremlin 1, DAN Family BMP Antagonist	Protein Coding	41	GC15P035541	2.95968
HTRA2	HtrA Serine Peptidase 2	Protein Coding	44	GC02P074529	2.95967
IRF4	Interferon Regulatory Factor 4	Protein Coding	42	GC06P000391	2.95031
SRF	Serum Response Factor	Protein Coding	39	GC06P043171	2.94479
FOXC1	Forkhead Box C1	Protein Coding	41	GC06P001610	2.93519
PTPA	Protein Phosphatase 2 Phosphatase Activator	Protein Coding	33	GC09P129111	2.93296
MT-ND3	Mitochondrially Encoded NADH:Ubiquinone Oxidoreductase Core Subunit 3	Protein Coding	31	GCMTP010061	2.93211
CASP2	Caspase 2	Protein Coding	46	GC07P147011	2.93002
APAF1	Apoptotic Peptidase Activating Factor 1	Protein Coding	44	GC12P098645	2.92857
NRAS	NRAS Proto-Oncogene, GTPase	Protein Coding	46	GC01M114704	2.92793
XRCC5	X-Ray Repair Cross Complementing 5	Protein Coding	42	GC02P216107	2.92653
SLC2A4	Solute Carrier Family 2 Member 4	Protein Coding	44	GC17P010044	2.9187
CTSK	Cathepsin K	Protein Coding	47	GC01M150978	2.91845
SRP54	Signal Recognition Particle 54	Protein Coding	40	GC14P034981	2.91727
GNAQ	G Protein Subunit Alpha Q	Protein Coding	47	GC09M077716	2.91299
EFNB2	Ephrin B2	Protein Coding	41	GC13M106489	2.91185
FST	Follistatin	Protein Coding	44	GC05P053480	2.90994
IKBKB	Inhibitor Of Nuclear Factor Kappa B Kinase Subunit Beta	Protein Coding	50	GC08P042271	2.90652
MTTP	Microsomal Triglyceride Transfer Protein	Protein Coding	43	GC04P099563	2.90623
FASN	Fatty Acid Synthase	Protein Coding	47	GC17M082078	2.90571
RCAN1	Regulator Of Calcineurin 1	Protein Coding	40	GC21M034513	2.89422
BBC3	BCL2 Binding Component 3	Protein Coding	39	GC19M047220	2.88989
STAT6	Signal Transducer And Activator Of Transcription 6	Protein Coding	47	GC12M057095	2.88946
GNAI1	G Protein Subunit Alpha I1	Protein Coding	44	GC07P079769	2.88943
IFI27	Interferon Alpha Inducible Protein 27	Protein Coding	37	GC14P094104	2.88822
SLC24A3	Solute Carrier Family 24 Member 3	Protein Coding	38	GC20P019212	2.88716
PRNP	Prion Protein	Protein Coding	44	GC20P004686	2.88361
MICA	MHC Class I Polypeptide-Related Sequence A	Protein Coding	36	GC06P031399	2.88043
PDPK1	3-Phosphoinositide Dependent Protein Kinase 1	Protein Coding	47	GC16P002537	2.87716
P4HB	Prolyl 4-Hydroxylase Subunit Beta	Protein Coding	46	GC17M081843	2.87491
CTH	Cystathionine Gamma-Lyase	Protein Coding	47	GC01P070411	2.87385
NTS	Neurotensin	Protein Coding	39	GC12P085876	2.87323
EDN2	Endothelin 2	Protein Coding	38	GC01M041478	2.87158
NLRX1	NLR Family Member X1	Protein Coding	38	GC11P119166	2.86958
AASS	Aminoadipate-Semialdehyde Synthase	Protein Coding	42	GC07M122073	2.86707
PRDX5	Peroxiredoxin 5	Protein Coding	43	GC11P064317	2.8658
TNNI3K	TNNI3 Interacting Kinase	Protein Coding	39	GC01P074235	2.86366
BHLHE40	Basic Helix-Loop-Helix Family Member E40	Protein Coding	39	GC03P004980	2.85895
HDAC3	Histone Deacetylase 3	Protein Coding	47	GC05M141583	2.85288
ATF2	Activating Transcription Factor 2	Protein Coding	44	GC02M175072	2.84465
ANKRD1	Ankyrin Repeat Domain 1	Protein Coding	40	GC10M090912	2.83099
FOXM1	Forkhead Box M1	Protein Coding	42	GC12M002857	2.83016
MYL1	Myosin Light Chain 1	Protein Coding	40	GC02M210290	2.82691
ROCK1	Rho Associated Coiled-Coil Containing Protein Kinase 1	Protein Coding	48	GC18M020946	2.82287
IDH2	Isocitrate Dehydrogenase (NADP(+)) 2	Protein Coding	50	GC15M090083	2.81471
USP7	Ubiquitin Specific Peptidase 7	Protein Coding	46	GC16M008892	2.80956
TAGLN	Transgelin	Protein Coding	41	GC11P117199	2.80437
RIPK1	Receptor Interacting Serine/Threonine Kinase 1	Protein Coding	47	GC06P003116	2.80435
FGF21	Fibroblast Growth Factor 21	Protein Coding	37	GC19P048790	2.79923
CITED2	Cbp/P300 Interacting Transactivator With Glu/Asp Rich Carboxy-Terminal Domain 2	Protein Coding	42	GC06M139371	2.79782
GARS1	Glycyl-TRNA Synthetase 1	Protein Coding	34	GC07P030580	2.79179
KCNN4	Potassium Calcium-Activated Channel Subfamily N Member 4	Protein Coding	46	GC19M057064	2.78818
PSAP	Prosaposin	Protein Coding	44	GC10M071816	2.78314
NR1H4	Nuclear Receptor Subfamily 1 Group H Member 4	Protein Coding	46	GC12P100473	2.77973
SLPI	Secretory Leukocyte Peptidase Inhibitor	Protein Coding	38	GC20M045252	2.77935
MAP3K7	Mitogen-Activated Protein Kinase Kinase Kinase 7	Protein Coding	49	GC06M090513	2.76306
GAS6	Growth Arrest Specific 6	Protein Coding	42	GC13M113820	2.75319
MIA3	MIA SH3 Domain ER Export Factor 3	Protein Coding	36	GC01P222618	2.74958
TUBB	Tubulin Beta Class I	Protein Coding	47	GC06P070123	2.74938
PNOC	Prepronociceptin	Protein Coding	36	GC08P028316	2.74883
WFS1	Wolframin ER Transmembrane Glycoprotein	Protein Coding	43	GC04P006260	2.74521
IDH1	Isocitrate Dehydrogenase (NADP(+)) 1	Protein Coding	50	GC02M208236	2.74367
CCL20	C-C Motif Chemokine Ligand 20	Protein Coding	41	GC02P227829	2.7352
GATA6	GATA Binding Protein 6	Protein Coding	46	GC18P022169	2.73326
GRIA1	Glutamate Ionotropic Receptor AMPA Type Subunit 1	Protein Coding	47	GC05P153467	2.73081
SESN2	Sestrin 2	Protein Coding	36	GC01P028270	2.7284
ITPR1	Inositol 1,4,5-Trisphosphate Receptor Type 1	Protein Coding	46	GC03P004486	2.72122
CYB5R3	Cytochrome B5 Reductase 3	Protein Coding	43	GC22M042617	2.72069
HDAC6	Histone Deacetylase 6	Protein Coding	50	GC0XP048801	2.71814
FNDC3B	Fibronectin Type III Domain Containing 3B	Protein Coding	35	GC03P172039	2.71372
BLVRB	Biliverdin Reductase B	Protein Coding	38	GC19M040447	2.71143
ATF6	Activating Transcription Factor 6	Protein Coding	45	GC01P161766	2.70687
CAMP	Cathelicidin Antimicrobial Peptide	Protein Coding	39	GC03P048540	2.70407
SMO	Smoothened, Frizzled Class Receptor	Protein Coding	47	GC07P130977	2.70339
ANG	Angiogenin	Protein Coding	43	GC14P028926	2.70257
TNFRSF10B	TNF Receptor Superfamily Member 10b	Protein Coding	48	GC08M023020	2.6942
PDHA1	Pyruvate Dehydrogenase E1 Subunit Alpha 1	Protein Coding	47	GC0XP019343	2.69286
HTT	Huntingtin	Protein Coding	41	GC04P003041	2.69071
ACP1	Acid Phosphatase 1	Protein Coding	41	GC02P000267	2.68141
DUSP19	Dual Specificity Phosphatase 19	Protein Coding	38	GC02P183078	2.67861
CAPN1	Calpain 1	Protein Coding	47	GC11P068073	2.67372
NDUFS7	NADH:Ubiquinone Oxidoreductase Core Subunit S7	Protein Coding	44	GC19P001828	2.66939
NDUFS8	NADH:Ubiquinone Oxidoreductase Core Subunit S8	Protein Coding	43	GC11P068030	2.66939
PPP1R15A	Protein Phosphatase 1 Regulatory Subunit 15A	Protein Coding	39	GC19P048872	2.66369
PGK1	Phosphoglycerate Kinase 1	Protein Coding	46	GC0XP077961	2.66009
MKI67	Marker Of Proliferation Ki-67	Protein Coding	43	GC10M128096	2.65587
CPT1A	Carnitine Palmitoyltransferase 1A	Protein Coding	47	GC11M068754	2.64878
SLC25A3	Solute Carrier Family 25 Member 3	Protein Coding	43	GC12P098593	2.64826
CCR7	C-C Motif Chemokine Receptor 7	Protein Coding	43	GC17M040556	2.63913
CEBPB	CCAAT Enhancer Binding Protein Beta	Protein Coding	42	GC20P050190	2.63115
FBLN5	Fibulin 5	Protein Coding	44	GC14M091869	2.6301
STUB1	STIP1 Homology And U-Box Containing Protein 1	Protein Coding	43	GC16P007975	2.62806
HSPB2	Heat Shock Protein Family B (Small) Member 2	Protein Coding	38	GC11P111913	2.62411
NEXN	Nexilin F-Actin Binding Protein	Protein Coding	38	GC01P077898	2.6169
DDAH2	Dimethylarginine Dimethylaminohydrolase 2	Protein Coding	41	GC06M031727	2.61241
ANXA2	Annexin A2	Protein Coding	46	GC15M060347	2.61098
FLT4	Fms Related Receptor Tyrosine Kinase 4	Protein Coding	49	GC05M180607	2.6073
TFAM	Transcription Factor A, Mitochondrial	Protein Coding	42	GC10P058385	2.60619
FXN	Frataxin	Protein Coding	44	GC09P069035	2.60063
TMSB4X	Thymosin Beta 4 X-Linked	Protein Coding	39	GC0XP012975	2.59497
KLF2	Kruppel Like Factor 2	Protein Coding	39	GC19P031515	2.59181
AMPD3	Adenosine Monophosphate Deaminase 3	Protein Coding	43	GC11P010309	2.58
ITGA1	Integrin Subunit Alpha 1	Protein Coding	40	GC05P052788	2.57867
ANK3	Ankyrin 3	Protein Coding	42	GC10M060026	2.57796
PRODH	Proline Dehydrogenase 1	Protein Coding	44	GC22M018912	2.55699
MFGE8	Milk Fat Globule EGF And Factor V/VIII Domain Containing	Protein Coding	43	GC15M088898	2.55367
BMPR2	Bone Morphogenetic Protein Receptor Type 2	Protein Coding	47	GC02P202376	2.55355
EPCAM	Epithelial Cell Adhesion Molecule	Protein Coding	45	GC02P047345	2.55001
EEF2	Eukaryotic Translation Elongation Factor 2	Protein Coding	46	GC19M003976	2.54878
TYRO3	TYRO3 Protein Tyrosine Kinase	Protein Coding	46	GC15P041557	2.54635
STK11	Serine/Threonine Kinase 11	Protein Coding	47	GC19P001177	2.54416
CFL1	Cofilin 1	Protein Coding	43	GC11M065823	2.54332
CXADR	CXADR Ig-Like Cell Adhesion Molecule	Protein Coding	41	GC21P017513	2.54095
PER2	Period Circadian Regulator 2	Protein Coding	42	GC02M238244	2.53867
ABCD1	ATP Binding Cassette Subfamily D Member 1	Protein Coding	44	GC0XP153724	2.53766
IDO1	Indoleamine 2,3-Dioxygenase 1	Protein Coding	42	GC08P039891	2.53515
RPS6KB1	Ribosomal Protein S6 Kinase B1	Protein Coding	47	GC17P059893	2.53185
SFRP1	Secreted Frizzled Related Protein 1	Protein Coding	40	GC08M041262	2.52518
TGIF1	TGFB Induced Factor Homeobox 1	Protein Coding	44	GC18P003411	2.51877
AHR	Aryl Hydrocarbon Receptor	Protein Coding	46	GC07P016916	2.51815
SCO2	Synthesis Of Cytochrome C Oxidase 2	Protein Coding	42	GC22M050523	2.51622
COX4I1	Cytochrome C Oxidase Subunit 4I1	Protein Coding	44	GC16P085798	2.51079
TBXA2R	Thromboxane A2 Receptor	Protein Coding	46	GC19M003594	2.5068
POLR1C	RNA Polymerase I And III Subunit C	Protein Coding	41	GC06P070355	2.50664
NOTCH3	Notch Receptor 3	Protein Coding	47	GC19M015159	2.50499
HPSE	Heparanase	Protein Coding	42	GC04M083292	2.50442
CDK20	Cyclin Dependent Kinase 20	Protein Coding	39	GC09M087966	2.50209
ITGAV	Integrin Subunit Alpha V	Protein Coding	44	GC02P186589	2.49808
TPH1	Tryptophan Hydroxylase 1	Protein Coding	42	GC11M018040	2.49542
TRPM7	Transient Receptor Potential Cation Channel Subfamily M Member 7	Protein Coding	43	GC15M050552	2.4869
BAD	BCL2 Associated Agonist Of Cell Death	Protein Coding	43	GC11M079946	2.4829
ACVRL1	Activin A Receptor Like Type 1	Protein Coding	47	GC12P051906	2.48242
PDGFA	Platelet Derived Growth Factor Subunit A	Protein Coding	41	GC07M000497	2.48092
BNIP3L	BCL2 Interacting Protein 3 Like	Protein Coding	40	GC08P026296	2.4796
LAMP3	Lysosomal Associated Membrane Protein 3	Protein Coding	36	GC03M183122	2.47619
AGGF1	Angiogenic Factor With G-Patch And FHA Domains 1	Protein Coding	39	GC05P077029	2.47092
FZD4	Frizzled Class Receptor 4	Protein Coding	48	GC11M086945	2.46503
ADRA2A	Adrenoceptor Alpha 2A	Protein Coding	44	GC10P111077	2.46411
MYOD1	Myogenic Differentiation 1	Protein Coding	44	GC11P017741	2.46314
SLC19A3	Solute Carrier Family 19 Member 3	Protein Coding	44	GC02M227685	2.45511
CRHR1	Corticotropin Releasing Hormone Receptor 1	Protein Coding	43	GC17P045784	2.4535
ANK2	Ankyrin 2	Protein Coding	40	GC04P112706	2.44047
DSC3	Desmocollin 3	Protein Coding	41	GC18M030990	2.44006
UBC	Ubiquitin C	Protein Coding	40	GC12M124911	2.44003
ID2	Inhibitor Of DNA Binding 2	Protein Coding	42	GC02P008678	2.43791
MICB	MHC Class I Polypeptide-Related Sequence B	Protein Coding	39	GC06P070138	2.43605
TRPA1	Transient Receptor Potential Cation Channel Subfamily A Member 1	Protein Coding	43	GC08M072019	2.42956
WNT1	Wnt Family Member 1	Protein Coding	43	GC12P049053	2.42455
ITGA3	Integrin Subunit Alpha 3	Protein Coding	44	GC17P050055	2.41647
PNPLA3	Patatin Like Phospholipase Domain Containing 3	Protein Coding	38	GC22P043923	2.41513
PLTP	Phospholipid Transfer Protein	Protein Coding	41	GC20M045898	2.41139
STIM1	Stromal Interaction Molecule 1	Protein Coding	46	GC11P003855	2.4106
NPTX1	Neuronal Pentraxin 1	Protein Coding	36	GC17M080466	2.40626
IRF3	Interferon Regulatory Factor 3	Protein Coding	44	GC19M049659	2.40617
FCAR	Fc Alpha Receptor	Protein Coding	39	GC19P060552	2.39859
GLO1	Glyoxalase I	Protein Coding	43	GC06M056676	2.39771
SIRT2	Sirtuin 2	Protein Coding	45	GC19M038878	2.39276
RORA	RAR Related Orphan Receptor A	Protein Coding	47	GC15M060488	2.39198
GBE1	1,4-Alpha-Glucan Branching Enzyme 1	Protein Coding	42	GC03M081489	2.37975
XRCC6	X-Ray Repair Cross Complementing 6	Protein Coding	43	GC22P041622	2.36986
TOP1	DNA Topoisomerase I	Protein Coding	46	GC20P041028	2.36777
TUBA1B	Tubulin Alpha 1b	Protein Coding	40	GC12M049127	2.36552
EIF2B5	Eukaryotic Translation Initiation Factor 2B Subunit Epsilon	Protein Coding	41	GC03P184135	2.36308
FLT3	Fms Related Receptor Tyrosine Kinase 3	Protein Coding	50	GC13M028003	2.36231
HEY2	Hes Related Family BHLH Transcription Factor With YRPW Motif 2	Protein Coding	38	GC06P125730	2.36124
FABP7	Fatty Acid Binding Protein 7	Protein Coding	40	GC06P122785	2.35842
NF2	NF2, Moesin-Ezrin-Radixin Like (MERLIN) Tumor Suppressor	Protein Coding	46	GC22P029603	2.34758
PIGF	Phosphatidylinositol Glycan Anchor Biosynthesis Class F	Protein Coding	38	GC02M046580	2.34599
ACVR1	Activin A Receptor Type 1	Protein Coding	48	GC02M157736	2.34067
BIRC2	Baculoviral IAP Repeat Containing 2	Protein Coding	43	GC11P102347	2.33983
PTN	Pleiotrophin	Protein Coding	40	GC07M137227	2.33937
IRAK4	Interleukin 1 Receptor Associated Kinase 4	Protein Coding	46	GC12P043758	2.33644
ADAM10	ADAM Metallopeptidase Domain 10	Protein Coding	50	GC15M058588	2.33522
LAMA1	Laminin Subunit Alpha 1	Protein Coding	43	GC18M006941	2.32977
RPA1	Replication Protein A1	Protein Coding	44	GC17P001829	2.32714
H2AX	H2A.X Variant Histone	Protein Coding	34	GC11M119118	2.32704
ADAMTS5	ADAM Metallopeptidase With Thrombospondin Type 1 Motif 5	Protein Coding	41	GC21M026918	2.32436
SLC29A1	Solute Carrier Family 29 Member 1 (Augustine Blood Group)	Protein Coding	46	GC06P044219	2.32006
SPTBN1	Spectrin Beta, Non-Erythrocytic 1	Protein Coding	43	GC02P054456	2.31877
ATG5	Autophagy Related 5	Protein Coding	42	GC06M106045	2.31517
P2RY1	Purinergic Receptor P2Y1	Protein Coding	44	GC03P152835	2.31496
TRPC6	Transient Receptor Potential Cation Channel Subfamily C Member 6	Protein Coding	46	GC11M101451	2.30944
ILK	Integrin Linked Kinase	Protein Coding	44	GC11P006604	2.30512
PDP1	Pyruvate Dehydrogenase Phosphatase Catalytic Subunit 1	Protein Coding	44	GC08P093857	2.30463
PRKD1	Protein Kinase D1	Protein Coding	48	GC14M029576	2.30385
SOAT1	Sterol O-Acyltransferase 1	Protein Coding	43	GC01P179262	2.30308
CCL26	C-C Motif Chemokine Ligand 26	Protein Coding	35	GC07M075769	2.29936
IGFBP4	Insulin Like Growth Factor Binding Protein 4	Protein Coding	40	GC17P040443	2.2931
AREG	Amphiregulin	Protein Coding	40	GC04P074445	2.29214
RUNX2	RUNX Family Transcription Factor 2	Protein Coding	46	GC06P070369	2.28995
ATP5F1A	ATP Synthase F1 Subunit Alpha	Protein Coding	35	GC18M046081	2.28134
HK2	Hexokinase 2	Protein Coding	45	GC02P074833	2.27905
HTR1B	5-Hydroxytryptamine Receptor 1B	Protein Coding	43	GC06M077478	2.27724
ATP5F1E	ATP Synthase F1 Subunit Epsilon	Protein Coding	31	GC20M059026	2.27365
PPARD	Peroxisome Proliferator Activated Receptor Delta	Protein Coding	45	GC06P070267	2.26861
FDFT1	Farnesyl-Diphosphate Farnesyltransferase 1	Protein Coding	43	GC08P011795	2.26367
EDN3	Endothelin 3	Protein Coding	44	GC20P059300	2.26014
IL18R1	Interleukin 18 Receptor 1	Protein Coding	40	GC02P102311	2.25929
ITPR3	Inositol 1,4,5-Trisphosphate Receptor Type 3	Protein Coding	44	GC06P033620	2.25832
GPR17	G Protein-Coupled Receptor 17	Protein Coding	39	GC02P127645	2.25783
MAP2K3	Mitogen-Activated Protein Kinase Kinase 3	Protein Coding	47	GC17P034165	2.24831
KCNN2	Potassium Calcium-Activated Channel Subfamily N Member 2	Protein Coding	43	GC05P114058	2.24826
RXRA	Retinoid X Receptor Alpha	Protein Coding	47	GC09P134317	2.24818
L1CAM	L1 Cell Adhesion Molecule	Protein Coding	44	GC0XM153864	2.24172
FCN3	Ficolin 3	Protein Coding	41	GC01M027636	2.24086
CUL3	Cullin 3	Protein Coding	45	GC02M224470	2.23917
EIF4EBP1	Eukaryotic Translation Initiation Factor 4E Binding Protein 1	Protein Coding	44	GC08P038236	2.23271
EMD	Emerin	Protein Coding	43	GC0XP154379	2.21551
SDC4	Syndecan 4	Protein Coding	41	GC20M045325	2.21429
UQCRFS1	Ubiquinol-Cytochrome C Reductase, Rieske Iron-Sulfur Polypeptide 1	Protein Coding	44	GC19M029205	2.20994
SDHC	Succinate Dehydrogenase Complex Subunit C	Protein Coding	43	GC01P161314	2.20438
LMNB1	Lamin B1	Protein Coding	46	GC05P126776	2.19959
LYN	LYN Proto-Oncogene, Src Family Tyrosine Kinase	Protein Coding	47	GC08P055879	2.19598
MAP1B	Microtubule Associated Protein 1B	Protein Coding	42	GC05P072107	2.19585
ENPP2	Ectonucleotide Pyrophosphatase/Phosphodiesterase 2	Protein Coding	42	GC08M119556	2.19408
HGFAC	HGF Activator	Protein Coding	39	GC04P003443	2.19255
HSP90B1	Heat Shock Protein 90 Beta Family Member 1	Protein Coding	43	GC12P103930	2.18774
SUFU	SUFU Negative Regulator Of Hedgehog Signaling	Protein Coding	40	GC10P102503	2.18149
BACE1	Beta-Secretase 1	Protein Coding	45	GC11M117285	2.17709
ESM1	Endothelial Cell Specific Molecule 1	Protein Coding	38	GC05M054977	2.17396
AIMP1	Aminoacyl TRNA Synthetase Complex Interacting Multifunctional Protein 1	Protein Coding	41	GC04P106315	2.17391
MTRR	5-Methyltetrahydrofolate-Homocysteine Methyltransferase Reductase	Protein Coding	41	GC05P007851	2.17337
SRI	Sorcin	Protein Coding	40	GC07M088205	2.17076
MAP3K1	Mitogen-Activated Protein Kinase Kinase Kinase 1	Protein Coding	47	GC05P056815	2.16903
GNAI2	G Protein Subunit Alpha I2	Protein Coding	44	GC03P050226	2.16726
KLF6	Kruppel Like Factor 6	Protein Coding	42	GC10M003779	2.16245
P4HTM	Prolyl 4-Hydroxylase, Transmembrane	Protein Coding	34	GC03P049437	2.15961
RAMP2	Receptor Activity Modifying Protein 2	Protein Coding	40	GC17P042758	2.1587
P4HA1	Prolyl 4-Hydroxylase Subunit Alpha 1	Protein Coding	39	GC10M073007	2.14936
TRAP1	TNF Receptor Associated Protein 1	Protein Coding	41	GC16M005639	2.13388
PRKAB1	Protein Kinase AMP-Activated Non-Catalytic Subunit Beta 1	Protein Coding	45	GC12P119632	2.12688
FTO	FTO Alpha-Ketoglutarate Dependent Dioxygenase	Protein Coding	44	GC16P053752	2.12595
DDAH1	Dimethylarginine Dimethylaminohydrolase 1	Protein Coding	41	GC01M085318	2.12363
MAP3K11	Mitogen-Activated Protein Kinase Kinase Kinase 11	Protein Coding	46	GC11M080015	2.12165
MYB	MYB Proto-Oncogene, Transcription Factor	Protein Coding	48	GC06P135180	2.1184
SLC2A3	Solute Carrier Family 2 Member 3	Protein Coding	46	GC12M007919	2.11433
MYCN	MYCN Proto-Oncogene, BHLH Transcription Factor	Protein Coding	44	GC02P015949	2.11407
SOX6	SRY-Box Transcription Factor 6	Protein Coding	42	GC11M015949	2.11372
PTGES	Prostaglandin E Synthase	Protein Coding	39	GC09M129738	2.11194
PPP1CB	Protein Phosphatase 1 Catalytic Subunit Beta	Protein Coding	44	GC02P028752	2.10973
CLEC3B	C-Type Lectin Domain Family 3 Member B	Protein Coding	38	GC03P046021	2.10964
MUC5AC	Mucin 5AC, Oligomeric Mucus/Gel-Forming	Protein Coding	36	GC11P001396	2.1086
SMPD1	Sphingomyelin Phosphodiesterase 1	Protein Coding	45	GC11P006390	2.10754
MAX	MYC Associated Factor X	Protein Coding	44	GC14M065039	2.10326
PRDX3	Peroxiredoxin 3	Protein Coding	41	GC10M119167	2.09966
SEMA7A	Semaphorin 7A (John Milton Hagen Blood Group)	Protein Coding	40	GC15M074409	2.09837
PTHLH	Parathyroid Hormone Like Hormone	Protein Coding	43	GC12M027959	2.09303
NDUFS3	NADH:Ubiquinone Oxidoreductase Core Subunit S3	Protein Coding	44	GC11P047567	2.09074
ERBB4	Erb-B2 Receptor Tyrosine Kinase 4	Protein Coding	52	GC02M211375	2.08358
ERBB3	Erb-B2 Receptor Tyrosine Kinase 3	Protein Coding	50	GC12P056845	2.07436
THY1	Thy-1 Cell Surface Antigen	Protein Coding	40	GC11M119417	2.06642
SF3B1	Splicing Factor 3b Subunit 1	Protein Coding	43	GC02M197401	2.06494
OTULIN	OTU Deubiquitinase With Linear Linkage Specificity	Protein Coding	36	GC05P014667	2.06452
DHCR24	24-Dehydrocholesterol Reductase	Protein Coding	43	GC01M054849	2.06363
TFF1	Trefoil Factor 1	Protein Coding	42	GC21M042362	2.06178
AXL	AXL Receptor Tyrosine Kinase	Protein Coding	49	GC19P041219	2.05465
LONP1	Lon Peptidase 1, Mitochondrial	Protein Coding	42	GC19M005691	2.05288
GATM	Glycine Amidinotransferase	Protein Coding	43	GC15M045361	2.04754
NCOR2	Nuclear Receptor Corepressor 2	Protein Coding	42	GC12M124324	2.04118
NDUFA13	NADH:Ubiquinone Oxidoreductase Subunit A13	Protein Coding	42	GC19P019515	2.0411
CADPS	Calcium Dependent Secretion Activator	Protein Coding	40	GC03M062398	2.04076
MT-CO2	Mitochondrially Encoded Cytochrome C Oxidase II	Protein Coding	32	GCMTP007587	2.03988
NDUFS1	NADH:Ubiquinone Oxidoreductase Core Subunit S1	Protein Coding	44	GC02M206114	2.03894
DCD	Dermcidin	Protein Coding	36	GC12M054644	2.02465
AGO2	Argonaute RISC Catalytic Component 2	Protein Coding	39	GC08M140522	2.02253
ROCK2	Rho Associated Coiled-Coil Containing Protein Kinase 2	Protein Coding	45	GC02M011276	2.01897
NFATC1	Nuclear Factor Of Activated T Cells 1	Protein Coding	46	GC18P079395	2.01733
PLIN2	Perilipin 2	Protein Coding	40	GC09M019149	2.00487
