# Supplementary material for: Protective effect and mechanism of Qingfei Paidu decoction on myocardial damage mediated by influenza viruses
Source: Front Pharmacol. 2024 Feb 27;15:1309682. doi: 10.3389/fphar.2024.1309682 (PMC10927722; doi:10.3389/fphar.2024.1309682)
Supplement: Supplementary file 4 [file Table1.XLSX]

## Sheet: Sheet1
Table S1 Compounds having the highest content in the heart
ID	Identification	Molecular formula	CID	Heart Peak Area
C1	Ephedrine	C10H15NO	9294	667.87
C2	Naringin	C27H32O14	442428	305.32
C3	Stachydrine	C7H13NO2	115244	257.25
C4	Methylephedrine	C11H17NO	4374	239.28
C5	Neohesperidin	C28H34O15	73395	186.2
C6	Alisol O	C32H48O5	102004738	136.62
C7	Wogonoside	C22H20O11	3084961	134.25
C8	Pseudoephedrine	C10H15NO	7028	127.8
C9	Alisol A	C30H50O5	15558616	105.61
C10	Oroxylin A	C16H12O5	5320315	84.65
C11	Baicalin	C21H18O11	64982	84.57
C12	Quinic acid	C7H12O6	6508	70.37
C13	Salicylic acid	C7H6O3	338	69.33
C14	Nobiletin	C21H22O8	72344	66.04
C15	Oroxylin A 7-O-glucuronide	C22H20O11	14655552	65.89
C16	Wogonin	C16H12O5	5281703	63.04
C17	Tilianin	C22H22O10	5321954	49.9
C18	Amygdalin	C20H27NO11	656516	45.08
C19	Irisflorentin	C20H18O8	170569	44.23
C20	Tangeretin	C20H20O7	68077	43.29
C21	Hesperidin	C28H34O15	10621	41.55
